# Supplementary material for: Sweeping analysis of transcript profile in dengue virus serotype 3 infection and antibody-dependent enhancement of infection
Source: Virulence. 2021 Nov 8;12(1):2764–76. doi: 10.1080/21505594.2021.1996072 (PMC8583062; doi:10.1080/21505594.2021.1996072)
Supplement: Supplemental Material [file KVIR_A_1996072_SM1917.zip]

Archive with 22 entries (22 files):
- Figure S1A.pdf
- Figure S1B.png
- Figure S1C.png
- Figure S1D.pdf
- Figure S2A.pdf
- Figure S2B.png
- Figure S3A.png
- Figure S3B.png
- Figure S3C.png
- Figure S3D.png
- Figure S3E.png
- Figure S3F.png
- Figure S3G.png
- Figure S3H.png
- Figure S3I.png
- Supplementary material 1.doc
- Supplementary material 2.xls
- Supplementary material 3.txt
- Supplementary material 4.txt
- Supplementary material 5.1.pdf
- Supplementary material 5.2.pdf
- Table S1..doc
