# Supplementary material for: Sweeping analysis of transcript profile in dengue virus serotype 3 infection and antibody-dependent enhancement of infection
Source: Virulence. 2021 Nov 8;12(1):2764–76. doi: 10.1080/21505594.2021.1996072 (PMC8583062; doi:10.1080/21505594.2021.1996072)
Supplement: Supplemental Material [file KVIR_A_1996072_SM1917.zip › Supplementary material 2.xls]

## Sheet: Sheet1
Gene			Gene Sequence（5'-3'）						ORF	IREs		Chrome	CirRNA length(bp)		AA sequence		Gene symbol
novel_circ_001562			AATGAAACAGTGATTCAGAGTGCATATAAAAGCCTCATACAACACTTGGAAGAAATAAGGGTTTTAGTAT TAGCAACTCATTTTGAACATTTGAAATGGAATGATATGATGGAAGAGGCGTATCAGACTCTATTTCTGCT TCAGCACCTATGGTCAGAAGGATCGGACATCCAGCGTGTTCTCTGTGTCACTTCATGTTCACTATCCTTG AGAATGTACCATCGTGTCTTAGTGCACAGTAATTGCCTATCCCTGCAGGAGGTGGAAGATTTCTGCAGAC TGCGTTGCCTCTGTGTGGCTTTTCAACTCCACTTACCCCTTTCTCAGAGAGCTTGTTCTCGAGTCATCAC ATGCTCTTGGATTAGGAACAGTGATTCTTTCTTAAAAATGAACA…						√	√ 0.94		4	2885		MMEEAYQTLFLLQHLWSEGSDIQRVLCVTSCSLSLRMYHRVLVHSNCLSLQEVEDFCRLRCLCVAFQLHLPLSQRACSRVITCSWIRNSDSFLKMNKWCEYFILSNLNVFGCWNLNLNHVSDLYDEQLLKNIAFYYEFESTQEPHLNLGDSIRRDYEDLWNVVSHLVKEFNVGKSFPLRTTRRHFLRQEKSVIQEISLEKMPSVGFIPMTSAVIDEFVGDMMKDLPILKSDDPVVPSLFKQKTSDELLHWHAQRLLSDDYDRIKCHVDEQSRDPHVLDFLKKIQDYQQFYGKSLESISTKVIVTQTTRPKEDSSGASGEILQNTKPHQITKKSKKKSFLKEDQNKAQQNDDLLFSIEEEMKNNLHSGIRKLEDYLTSCASNSVKFGVEMLGLIACFKAW…		DDX60L
hsa_circ_001812			GGAAGAGGAAGAACGTCTGAGAAATAAAATTCGAGCTGATCATGAGAAGGCCTTGGAAGAAGCAAAAGAA AAATTAAGAAAGTCAAGAGAGGAAATTCGAGCAGAAATTCAGACAGAGAAAAATAAGGTAGTCCAAGAAA TGAAGATAAAAGAGAACAAGCCACTGCCACCAGTCCCTATTCCCAACCTTGTAGGAATACGTGGTGGAGA CCCAGAAGATAATGACATAAGAGAGAAAAGGGAAAAAATTAAAGAGATGATGAAACATGCTTGGGATAAC TATAGGACATATGGGTGGGGACATAATGAACTCAGACCTATTGCAAGGAAAGGACACTCCCCTAACATAT TTGGAAGTTCACAAATGGGTGCTACCATAGTAGATGCTTTGGAT…						√	√ 0.722
hsa_circ_0003915			GTTTGATGATTCCTGTCTTTTGTGTCGTGGAGCAGTTGGACGGCTCTCTTGAATATGACAACAGAGAAGA ACACGCCGAGTTTGTCCTGGTGCGGAAAGATGTGCTTTTTAGCCAGCTGGTGGAGACTGCGCTCCTGGCC CTGGGGTATTCTCACAGCTCTGCGGCCCAGGCCCAAGTCTTTCTGTCAGTTTTATAAATCAGAGAATAGG ATGCTGAAAATCTCCTAGAACATTTAAAACCTTGGCCTTCAATGATTTGGCTGCTCAGGTCTAATAATCT CCCTGGTAAAAGCCTACCATCATGGGAGCTGAGCTAAGAGGGCAGCCTGTTCTTGATTGAAAGCCCTCAC CAGCCTCACCAACTTCAAATGGTGGTTCTTCTTGAGAATCTATG…						√	×
hsa_circ_001801			AAATGGGACGTCGGTCATCAGATACTGAAGAAGAAAGCAGAAGCAAGAGAAAAAAGAAACACCGTAGACG GTCCTCCTCGAGCAGTTCTTCAGATAGTAGAACATACAGCCGAAAGAAAGGAGGAAGGAAATCAAGATCA AAGTCAAGATCTTGGTCCAGAGATCTTCAGCCTCGTTCACATTCTTATGATAGAAGACGCAGGCATCGAT CAAGCAGTAGCTCTTCTTATGGCTCCAGAAGGAAACGAAGTCGAAGTCGTTCAAGGGGTCGAGGGAAATC CTATAGAGTTCAGAGGTCTAGGTCAAAAAGCAGAACAAGAAG						√	√ 0.58
hsa_circ_0002983			GACTCCCTGGCACTGGGGAAAACAGAGGAGGAGGCACTGAAGCACTTCCGAGTGAAGTTTAACGAAGCCC TCCGTGAGAGCTGGAAAACCAAAGTGAACTGGCTGGCCCACAACGTGTCCAAAGACAACAGGCAGTAGTG GCTCCTCCCAGCCCTGGGCCCAAGAGGAGGCGGCTGCGGGTCGTGGGGACCAAGCACATTGGTCCTAAAG GGGCTGAAGAGCCTGAACTGCACCTAACGGGAAAGAACCGACATGGCTGCCTTTTGTTTACACTGGTTAT TTATTTATGACTTGAAATAGTTTAAGGAGCTAAACAGCCATAAACGGAAACGCCTCCTTCATGCAGCGGC GGTGCTGGGCCCCCCGAGGCTGCACCTGGCTCTCGGCTGAGGAT…						×	×
hsa_circ_0007052			AATGGACTGCTGAATTATGAAGTATTTCAGACCCAGTAGTAGAACATCACTCTGCCACTCACTCCTTTAT CTCCTACTAGTTATTTAAATTGGACTTTTAATATCCTACCAGCTGCTCTTCAGACACACATGGTGCATTG TTGCCATTCCCCAGATTGCATCTTTGAAACACAGGCTCTTAGTAACCTTCAGCGAACAAAGAGGCAACCT CCCAGATACGTCTGCTGGGAGGGAGTCATCGTGACTGCCCTCTAGCTTTTGCTGGATCTGGATTTGAATT CCACTATGGAGCCTCGCATGGAGTCCTGCCTGGCGCAGGTGTTGCAGAAGGATGTGGGGAAACGATTGCA GGTTGGCCAAGAACTGATAGACTATTTCTCAGACAAACAGAAGT…						√	√
