# Supplementary material for: Sweeping analysis of transcript profile in dengue virus serotype 3 infection and antibody-dependent enhancement of infection
Source: Virulence. 2021 Nov 8;12(1):2764–76. doi: 10.1080/21505594.2021.1996072 (PMC8583062; doi:10.1080/21505594.2021.1996072)
Supplement: Supplemental Material [file KVIR_A_1996072_SM1917.zip › Supplementary material 3.txt]

circRNA	miRNA
novel_circ_001303	hsa-miR-10394-3p
novel_circ_001303	hsa-miR-10395-5p
novel_circ_001303	hsa-miR-10522-5p
novel_circ_001303	hsa-miR-10527-5p
novel_circ_001303	hsa-miR-1207-3p
novel_circ_001303	hsa-miR-12123
novel_circ_001303	hsa-miR-12124
novel_circ_001303	hsa-miR-1245b-5p
novel_circ_001303	hsa-miR-1256
novel_circ_001303	hsa-miR-1263
novel_circ_001303	hsa-miR-126-5p
novel_circ_001303	hsa-miR-1273h-5p
novel_circ_001303	hsa-miR-1305
novel_circ_001303	hsa-miR-1307-3p
novel_circ_001303	hsa-miR-136-5p
novel_circ_001303	hsa-miR-138-1-3p
novel_circ_001303	hsa-miR-1-3p
novel_circ_001303	hsa-miR-141-3p
novel_circ_001303	hsa-miR-181b-5p
novel_circ_001303	hsa-miR-181d-5p
novel_circ_001303	hsa-miR-1827
novel_circ_001303	hsa-miR-185-5p
novel_circ_001303	hsa-miR-186-3p
novel_circ_001303	hsa-miR-188-3p
novel_circ_001303	hsa-miR-1915-3p
novel_circ_001303	hsa-miR-191-5p
novel_circ_001303	hsa-miR-200a-3p
novel_circ_001303	hsa-miR-205-5p
novel_circ_001303	hsa-miR-206
novel_circ_001303	hsa-miR-2116-3p
novel_circ_001303	hsa-miR-216a-5p
novel_circ_001303	hsa-miR-219b-5p
novel_circ_001303	hsa-miR-221-5p
novel_circ_001303	hsa-miR-22-5p
novel_circ_001303	hsa-miR-26a-1-3p
novel_circ_001303	hsa-miR-26a-2-3p
novel_circ_001303	hsa-miR-29b-1-5p
novel_circ_001303	hsa-miR-3119
novel_circ_001303	hsa-miR-3136-3p
novel_circ_001303	hsa-miR-3142
novel_circ_001303	hsa-miR-3156-3p
novel_circ_001303	hsa-miR-3158-3p
novel_circ_001303	hsa-miR-31-5p
novel_circ_001303	hsa-miR-3163
novel_circ_001303	hsa-miR-3167
novel_circ_001303	hsa-miR-3178
novel_circ_001303	hsa-miR-3190-5p
novel_circ_001303	hsa-miR-3192-5p
novel_circ_001303	hsa-miR-320d
novel_circ_001303	hsa-miR-326
novel_circ_001303	hsa-miR-329-5p
novel_circ_001303	hsa-miR-3605-5p
novel_circ_001303	hsa-miR-3606-5p
novel_circ_001303	hsa-miR-3612
novel_circ_001303	hsa-miR-3660
novel_circ_001303	hsa-miR-3662
novel_circ_001303	hsa-miR-3668
novel_circ_001303	hsa-miR-3680-3p
novel_circ_001303	hsa-miR-3684
novel_circ_001303	hsa-miR-3689a-3p
novel_circ_001303	hsa-miR-373-5p
novel_circ_001303	hsa-miR-376a-5p
novel_circ_001303	hsa-miR-376b-5p
novel_circ_001303	hsa-miR-376c-5p
novel_circ_001303	hsa-miR-379-3p
novel_circ_001303	hsa-miR-3912-5p
novel_circ_001303	hsa-miR-3918
novel_circ_001303	hsa-miR-3924
novel_circ_001303	hsa-miR-3929
novel_circ_001303	hsa-miR-3977
novel_circ_001303	hsa-miR-4263
novel_circ_001303	hsa-miR-4299
novel_circ_001303	hsa-miR-4306
novel_circ_001303	hsa-miR-4314
novel_circ_001303	hsa-miR-4316
novel_circ_001303	hsa-miR-4318
novel_circ_001303	hsa-miR-4423-3p
novel_circ_001303	hsa-miR-4426
novel_circ_001303	hsa-miR-4433a-5p
novel_circ_001303	hsa-miR-4438
novel_circ_001303	hsa-miR-4441
novel_circ_001303	hsa-miR-4480
novel_circ_001303	hsa-miR-4493
novel_circ_001303	hsa-miR-449c-3p
novel_circ_001303	hsa-miR-4505
novel_circ_001303	hsa-miR-4524a-3p
novel_circ_001303	hsa-miR-4534
novel_circ_001303	hsa-miR-4634
novel_circ_001303	hsa-miR-4644
novel_circ_001303	hsa-miR-4645-5p
novel_circ_001303	hsa-miR-4661-3p
novel_circ_001303	hsa-miR-4671-3p
novel_circ_001303	hsa-miR-4673
novel_circ_001303	hsa-miR-4698
novel_circ_001303	hsa-miR-4710
novel_circ_001303	hsa-miR-4716-3p
novel_circ_001303	hsa-miR-4723-5p
novel_circ_001303	hsa-miR-4726-5p
novel_circ_001303	hsa-miR-4733-3p
novel_circ_001303	hsa-miR-4742-5p
novel_circ_001303	hsa-miR-4750-3p
novel_circ_001303	hsa-miR-4761-3p
novel_circ_001303	hsa-miR-4763-3p
novel_circ_001303	hsa-miR-4782-5p
novel_circ_001303	hsa-miR-4798-5p
novel_circ_001303	hsa-miR-485-3p
novel_circ_001303	hsa-miR-497-3p
novel_circ_001303	hsa-miR-500b-3p
novel_circ_001303	hsa-miR-511-5p
novel_circ_001303	hsa-miR-513c-5p
novel_circ_001303	hsa-miR-514a-5p
novel_circ_001303	hsa-miR-514b-5p
novel_circ_001303	hsa-miR-516b-5p
novel_circ_001303	hsa-miR-518c-5p
novel_circ_001303	hsa-miR-539-3p
novel_circ_001303	hsa-miR-541-3p
novel_circ_001303	hsa-miR-543
novel_circ_001303	hsa-miR-548a-3p
novel_circ_001303	hsa-miR-548ap-3p
novel_circ_001303	hsa-miR-548ar-3p
novel_circ_001303	hsa-miR-548b-3p
novel_circ_001303	hsa-miR-548d-3p
novel_circ_001303	hsa-miR-548e-3p
novel_circ_001303	hsa-miR-548e-5p
novel_circ_001303	hsa-miR-548h-3p
novel_circ_001303	hsa-miR-548s
novel_circ_001303	hsa-miR-548z
novel_circ_001303	hsa-miR-5583-3p
novel_circ_001303	hsa-miR-5588-3p
novel_circ_001303	hsa-miR-562
novel_circ_001303	hsa-miR-5683
novel_circ_001303	hsa-miR-5689
novel_circ_001303	hsa-miR-5691
novel_circ_001303	hsa-miR-5698
novel_circ_001303	hsa-miR-5701
novel_circ_001303	hsa-miR-576-3p
novel_circ_001303	hsa-miR-578
novel_circ_001303	hsa-miR-580-3p
novel_circ_001303	hsa-miR-582-3p
novel_circ_001303	hsa-miR-584-3p
novel_circ_001303	hsa-miR-587
novel_circ_001303	hsa-miR-601
novel_circ_001303	hsa-miR-603
novel_circ_001303	hsa-miR-6072
novel_circ_001303	hsa-miR-6089
novel_circ_001303	hsa-miR-6125
novel_circ_001303	hsa-miR-6127
novel_circ_001303	hsa-miR-6133
novel_circ_001303	hsa-miR-6134
novel_circ_001303	hsa-miR-625-3p
novel_circ_001303	hsa-miR-628-5p
novel_circ_001303	hsa-miR-635
novel_circ_001303	hsa-miR-6508-3p
novel_circ_001303	hsa-miR-6509-3p
novel_circ_001303	hsa-miR-6512-3p
novel_circ_001303	hsa-miR-654-5p
novel_circ_001303	hsa-miR-661
novel_circ_001303	hsa-miR-664a-5p
novel_circ_001303	hsa-miR-664b-5p
novel_circ_001303	hsa-miR-6734-3p
novel_circ_001303	hsa-miR-6736-3p
novel_circ_001303	hsa-miR-6753-3p
novel_circ_001303	hsa-miR-6753-5p
novel_circ_001303	hsa-miR-6755-3p
novel_circ_001303	hsa-miR-6760-3p
novel_circ_001303	hsa-miR-6760-5p
novel_circ_001303	hsa-miR-6764-3p
novel_circ_001303	hsa-miR-6764-5p
novel_circ_001303	hsa-miR-6772-5p
novel_circ_001303	hsa-miR-6776-3p
novel_circ_001303	hsa-miR-6780a-5p
novel_circ_001303	hsa-miR-6794-5p
novel_circ_001303	hsa-miR-6805-3p
novel_circ_001303	hsa-miR-6821-3p
novel_circ_001303	hsa-miR-6837-5p
novel_circ_001303	hsa-miR-6843-3p
novel_circ_001303	hsa-miR-6849-5p
novel_circ_001303	hsa-miR-6854-5p
novel_circ_001303	hsa-miR-6870-5p
novel_circ_001303	hsa-miR-6873-3p
novel_circ_001303	hsa-miR-6891-3p
novel_circ_001303	hsa-miR-6891-5p
novel_circ_001303	hsa-miR-6893-5p
novel_circ_001303	hsa-miR-7106-5p
novel_circ_001303	hsa-miR-7110-3p
novel_circ_001303	hsa-miR-7111-5p
novel_circ_001303	hsa-miR-7113-5p
novel_circ_001303	hsa-miR-7114-3p
novel_circ_001303	hsa-miR-7155-3p
novel_circ_001303	hsa-miR-7160-3p
novel_circ_001303	hsa-miR-759
novel_circ_001303	hsa-miR-760
novel_circ_001303	hsa-miR-766-5p
novel_circ_001303	hsa-miR-7977
novel_circ_001303	hsa-miR-8057
novel_circ_001303	hsa-miR-8062
novel_circ_001303	hsa-miR-876-5p
novel_circ_001303	hsa-miR-888-3p
novel_circ_001303	hsa-miR-888-5p
novel_circ_001303	hsa-miR-889-5p
novel_circ_001303	hsa-miR-939-3p
novel_circ_001562	hsa-miR-10399-5p
novel_circ_001562	hsa-miR-10526-3p
novel_circ_001562	hsa-miR-106b-5p
novel_circ_001562	hsa-miR-10b-3p
novel_circ_001562	hsa-miR-11181-3p
novel_circ_001562	hsa-miR-11181-5p
novel_circ_001562	hsa-miR-12115
novel_circ_001562	hsa-miR-12117
novel_circ_001562	hsa-miR-12124
novel_circ_001562	hsa-miR-12132
novel_circ_001562	hsa-miR-1236-3p
novel_circ_001562	hsa-miR-1237-3p
novel_circ_001562	hsa-miR-1250-3p
novel_circ_001562	hsa-miR-1252-5p
novel_circ_001562	hsa-miR-1257
novel_circ_001562	hsa-miR-1278
novel_circ_001562	hsa-miR-1287-5p
novel_circ_001562	hsa-miR-1288-5p
novel_circ_001562	hsa-miR-1297
novel_circ_001562	hsa-miR-1305
novel_circ_001562	hsa-miR-130a-3p
novel_circ_001562	hsa-miR-130b-3p
novel_circ_001562	hsa-miR-135a-5p
novel_circ_001562	hsa-miR-135b-5p
novel_circ_001562	hsa-miR-136-3p
novel_circ_001562	hsa-miR-141-5p
novel_circ_001562	hsa-miR-146a-3p
novel_circ_001562	hsa-miR-147b-5p
novel_circ_001562	hsa-miR-148b-3p
novel_circ_001562	hsa-miR-150-3p
novel_circ_001562	hsa-miR-150-5p
novel_circ_001562	hsa-miR-154-3p
novel_circ_001562	hsa-miR-181a-5p
novel_circ_001562	hsa-miR-181b-2-3p
novel_circ_001562	hsa-miR-181b-3p
novel_circ_001562	hsa-miR-181c-5p
novel_circ_001562	hsa-miR-181d-5p
novel_circ_001562	hsa-miR-1825
novel_circ_001562	hsa-miR-186-5p
novel_circ_001562	hsa-miR-188-3p
novel_circ_001562	hsa-miR-1914-3p
novel_circ_001562	hsa-miR-193b-5p
novel_circ_001562	hsa-miR-196a-3p
novel_circ_001562	hsa-miR-197-3p
novel_circ_001562	hsa-miR-1976
novel_circ_001562	hsa-miR-19a-5p
novel_circ_001562	hsa-miR-19b-2-5p
novel_circ_001562	hsa-miR-2054
novel_circ_001562	hsa-miR-216b-3p
novel_circ_001562	hsa-miR-216b-5p
novel_circ_001562	hsa-miR-219b-5p
novel_circ_001562	hsa-miR-2682-3p
novel_circ_001562	hsa-miR-26a-5p
novel_circ_001562	hsa-miR-26b-5p
novel_circ_001562	hsa-miR-28-5p
novel_circ_001562	hsa-miR-29c-5p
novel_circ_001562	hsa-miR-301a-3p
novel_circ_001562	hsa-miR-301b-3p
novel_circ_001562	hsa-miR-3065-5p
novel_circ_001562	hsa-miR-3121-3p
novel_circ_001562	hsa-miR-3125
novel_circ_001562	hsa-miR-3129-5p
novel_circ_001562	hsa-miR-3140-5p
novel_circ_001562	hsa-miR-3145-5p
novel_circ_001562	hsa-miR-3149
novel_circ_001562	hsa-miR-3170
novel_circ_001562	hsa-miR-320e
novel_circ_001562	hsa-miR-329-5p
novel_circ_001562	hsa-miR-335-3p
novel_circ_001562	hsa-miR-335-5p
novel_circ_001562	hsa-miR-338-3p
novel_circ_001562	hsa-miR-34b-3p
novel_circ_001562	hsa-miR-3613-3p
novel_circ_001562	hsa-miR-361-5p
novel_circ_001562	hsa-miR-3616-5p
novel_circ_001562	hsa-miR-365a-5p
novel_circ_001562	hsa-miR-3660
novel_circ_001562	hsa-miR-3662
novel_circ_001562	hsa-miR-3666
novel_circ_001562	hsa-miR-3690
novel_circ_001562	hsa-miR-3692-3p
novel_circ_001562	hsa-miR-381-3p
novel_circ_001562	hsa-miR-3919
novel_circ_001562	hsa-miR-3927-5p
novel_circ_001562	hsa-miR-3934-5p
novel_circ_001562	hsa-miR-3942-3p
novel_circ_001562	hsa-miR-424-3p
novel_circ_001562	hsa-miR-4260
novel_circ_001562	hsa-miR-4261
novel_circ_001562	hsa-miR-4262
novel_circ_001562	hsa-miR-4273
novel_circ_001562	hsa-miR-4279
novel_circ_001562	hsa-miR-4289
novel_circ_001562	hsa-miR-4294
novel_circ_001562	hsa-miR-4295
novel_circ_001562	hsa-miR-4302
novel_circ_001562	hsa-miR-4305
novel_circ_001562	hsa-miR-432-5p
novel_circ_001562	hsa-miR-4420
novel_circ_001562	hsa-miR-4428
novel_circ_001562	hsa-miR-4433b-3p
novel_circ_001562	hsa-miR-4452
novel_circ_001562	hsa-miR-4465
novel_circ_001562	hsa-miR-4480
novel_circ_001562	hsa-miR-4496
novel_circ_001562	hsa-miR-449b-3p
novel_circ_001562	hsa-miR-4504
novel_circ_001562	hsa-miR-450a-1-3p
novel_circ_001562	hsa-miR-452-5p
novel_circ_001562	hsa-miR-454-3p
novel_circ_001562	hsa-miR-4653-5p
novel_circ_001562	hsa-miR-4659a-3p
novel_circ_001562	hsa-miR-4659b-3p
novel_circ_001562	hsa-miR-4663
novel_circ_001562	hsa-miR-4668-3p
novel_circ_001562	hsa-miR-4689
novel_circ_001562	hsa-miR-4698
novel_circ_001562	hsa-miR-4704-5p
novel_circ_001562	hsa-miR-4710
novel_circ_001562	hsa-miR-4711-3p
novel_circ_001562	hsa-miR-4712-5p
novel_circ_001562	hsa-miR-4713-5p
novel_circ_001562	hsa-miR-4724-5p
novel_circ_001562	hsa-miR-4727-5p
novel_circ_001562	hsa-miR-4742-5p
novel_circ_001562	hsa-miR-4762-3p
novel_circ_001562	hsa-miR-4769-3p
novel_circ_001562	hsa-miR-4772-5p
novel_circ_001562	hsa-miR-4777-5p
novel_circ_001562	hsa-miR-4778-3p
novel_circ_001562	hsa-miR-4790-3p
novel_circ_001562	hsa-miR-485-3p
novel_circ_001562	hsa-miR-487a-3p
novel_circ_001562	hsa-miR-495-5p
novel_circ_001562	hsa-miR-5001-3p
novel_circ_001562	hsa-miR-5003-3p
novel_circ_001562	hsa-miR-5007-5p
novel_circ_001562	hsa-miR-500a-5p
novel_circ_001562	hsa-miR-501-5p
novel_circ_001562	hsa-miR-510-3p
novel_circ_001562	hsa-miR-511-5p
novel_circ_001562	hsa-miR-513a-3p
novel_circ_001562	hsa-miR-513c-3p
novel_circ_001562	hsa-miR-514b-5p
novel_circ_001562	hsa-miR-515-5p
novel_circ_001562	hsa-miR-517-5p
novel_circ_001562	hsa-miR-5186
novel_circ_001562	hsa-miR-5187-5p
novel_circ_001562	hsa-miR-518a-5p
novel_circ_001562	hsa-miR-5194
novel_circ_001562	hsa-miR-5197-3p
novel_circ_001562	hsa-miR-519c-3p
novel_circ_001562	hsa-miR-519d-3p
novel_circ_001562	hsa-miR-519e-5p
novel_circ_001562	hsa-miR-526b-5p
novel_circ_001562	hsa-miR-527
novel_circ_001562	hsa-miR-539-3p
novel_circ_001562	hsa-miR-544b
novel_circ_001562	hsa-miR-548ad-3p
novel_circ_001562	hsa-miR-548as-3p
novel_circ_001562	hsa-miR-550b-3p
novel_circ_001562	hsa-miR-5579-5p
novel_circ_001562	hsa-miR-5581-3p
novel_circ_001562	hsa-miR-561-5p
novel_circ_001562	hsa-miR-5680
novel_circ_001562	hsa-miR-5688
novel_circ_001562	hsa-miR-5692a
novel_circ_001562	hsa-miR-5692b
novel_circ_001562	hsa-miR-5692c
novel_circ_001562	hsa-miR-5694
novel_circ_001562	hsa-miR-571
novel_circ_001562	hsa-miR-573
novel_circ_001562	hsa-miR-578
novel_circ_001562	hsa-miR-587
novel_circ_001562	hsa-miR-593-3p
novel_circ_001562	hsa-miR-603
novel_circ_001562	hsa-miR-6072
novel_circ_001562	hsa-miR-6124
novel_circ_001562	hsa-miR-6128
novel_circ_001562	hsa-miR-6131
novel_circ_001562	hsa-miR-619-5p
novel_circ_001562	hsa-miR-622
novel_circ_001562	hsa-miR-627-3p
novel_circ_001562	hsa-miR-628-5p
novel_circ_001562	hsa-miR-630
novel_circ_001562	hsa-miR-641
novel_circ_001562	hsa-miR-6501-3p
novel_circ_001562	hsa-miR-6504-3p
novel_circ_001562	hsa-miR-6505-5p
novel_circ_001562	hsa-miR-6506-5p
novel_circ_001562	hsa-miR-6515-3p
novel_circ_001562	hsa-miR-6516-5p
novel_circ_001562	hsa-miR-660-3p
novel_circ_001562	hsa-miR-664b-3p
novel_circ_001562	hsa-miR-670-3p
novel_circ_001562	hsa-miR-6717-5p
novel_circ_001562	hsa-miR-6738-3p
novel_circ_001562	hsa-miR-6739-3p
novel_circ_001562	hsa-miR-6740-3p
novel_circ_001562	hsa-miR-6757-5p
novel_circ_001562	hsa-miR-6780a-3p
novel_circ_001562	hsa-miR-6781-3p
novel_circ_001562	hsa-miR-6796-3p
novel_circ_001562	hsa-miR-6809-3p
novel_circ_001562	hsa-miR-6811-5p
novel_circ_001562	hsa-miR-6817-3p
novel_circ_001562	hsa-miR-6828-5p
novel_circ_001562	hsa-miR-6835-3p
novel_circ_001562	hsa-miR-6837-3p
novel_circ_001562	hsa-miR-6847-5p
novel_circ_001562	hsa-miR-6857-5p
novel_circ_001562	hsa-miR-6859-5p
novel_circ_001562	hsa-miR-6861-3p
novel_circ_001562	hsa-miR-6861-5p
novel_circ_001562	hsa-miR-6867-3p
novel_circ_001562	hsa-miR-6873-3p
novel_circ_001562	hsa-miR-6874-3p
novel_circ_001562	hsa-miR-6882-5p
novel_circ_001562	hsa-miR-6891-5p
novel_circ_001562	hsa-miR-6893-3p
novel_circ_001562	hsa-miR-708-5p
novel_circ_001562	hsa-miR-7152-3p
novel_circ_001562	hsa-miR-7156-5p
novel_circ_001562	hsa-miR-7158-3p
novel_circ_001562	hsa-miR-7159-5p
novel_circ_001562	hsa-miR-7161-5p
novel_circ_001562	hsa-miR-758-3p
novel_circ_001562	hsa-miR-765
novel_circ_001562	hsa-miR-769-3p
novel_circ_001562	hsa-miR-7703
novel_circ_001562	hsa-miR-770-5p
novel_circ_001562	hsa-miR-7845-5p
novel_circ_001562	hsa-miR-7849-3p
novel_circ_001562	hsa-miR-7855-5p
novel_circ_001562	hsa-miR-8065
novel_circ_001562	hsa-miR-8081
novel_circ_001562	hsa-miR-8087
novel_circ_001562	hsa-miR-892c-3p
novel_circ_001562	hsa-miR-892c-5p
novel_circ_001562	hsa-miR-922
novel_circ_001562	hsa-miR-92a-2-5p
novel_circ_001562	hsa-miR-939-3p
novel_circ_001562	hsa-miR-9-3p
novel_circ_001562	hsa-miR-942-5p
novel_circ_001562	hsa-miR-96-3p
novel_circ_001562	hsa-miR-9718
novel_circ_001562	hsa-miR-9851-3p
novel_circ_002893	hsa-miR-11400
novel_circ_002893	hsa-miR-12113
novel_circ_002893	hsa-miR-297
novel_circ_002893	hsa-miR-3156-5p
novel_circ_002893	hsa-miR-3193
novel_circ_002893	hsa-miR-3684
novel_circ_002893	hsa-miR-3929
novel_circ_002893	hsa-miR-4511
novel_circ_002893	hsa-miR-4780
novel_circ_002893	hsa-miR-5197-3p
novel_circ_002893	hsa-miR-567
novel_circ_002893	hsa-miR-6739-3p
novel_circ_002893	hsa-miR-6740-3p
novel_circ_002893	hsa-miR-6809-3p
novel_circ_002893	hsa-miR-6846-3p
novel_circ_002893	hsa-miR-6894-3p
novel_circ_002893	hsa-miR-7154-3p
novel_circ_004258	hsa-miR-12115
novel_circ_004258	hsa-miR-12117
novel_circ_004258	hsa-miR-1226-3p
novel_circ_004258	hsa-miR-1281
novel_circ_004258	hsa-miR-1321
novel_circ_004258	hsa-miR-1468-5p
novel_circ_004258	hsa-miR-185-3p
novel_circ_004258	hsa-miR-199a-5p
novel_circ_004258	hsa-miR-205-5p
novel_circ_004258	hsa-miR-22-3p
novel_circ_004258	hsa-miR-2355-5p
novel_circ_004258	hsa-miR-2682-5p
novel_circ_004258	hsa-miR-302a-3p
novel_circ_004258	hsa-miR-302b-3p
novel_circ_004258	hsa-miR-302b-5p
novel_circ_004258	hsa-miR-302c-3p
novel_circ_004258	hsa-miR-302d-3p
novel_circ_004258	hsa-miR-302e
novel_circ_004258	hsa-miR-30a-5p
novel_circ_004258	hsa-miR-30b-3p
novel_circ_004258	hsa-miR-30b-5p
novel_circ_004258	hsa-miR-30c-5p
novel_circ_004258	hsa-miR-30d-5p
novel_circ_004258	hsa-miR-30e-5p
novel_circ_004258	hsa-miR-3140-5p
novel_circ_004258	hsa-miR-3162-5p
novel_circ_004258	hsa-miR-3173-3p
novel_circ_004258	hsa-miR-3194-5p
novel_circ_004258	hsa-miR-324-5p
novel_circ_004258	hsa-miR-328-5p
novel_circ_004258	hsa-miR-33b-3p
novel_circ_004258	hsa-miR-34b-5p
novel_circ_004258	hsa-miR-3689a-3p
novel_circ_004258	hsa-miR-3689b-3p
novel_circ_004258	hsa-miR-3689c
novel_circ_004258	hsa-miR-372-3p
novel_circ_004258	hsa-miR-373-3p
novel_circ_004258	hsa-miR-3910
novel_circ_004258	hsa-miR-4264
novel_circ_004258	hsa-miR-4300
novel_circ_004258	hsa-miR-4423-3p
novel_circ_004258	hsa-miR-4446-3p
novel_circ_004258	hsa-miR-4448
novel_circ_004258	hsa-miR-4492
novel_circ_004258	hsa-miR-4498
novel_circ_004258	hsa-miR-4504
novel_circ_004258	hsa-miR-4505
novel_circ_004258	hsa-miR-4520-2-3p
novel_circ_004258	hsa-miR-4645-5p
novel_circ_004258	hsa-miR-4676-5p
novel_circ_004258	hsa-miR-4721
novel_circ_004258	hsa-miR-4726-5p
novel_circ_004258	hsa-miR-4753-3p
novel_circ_004258	hsa-miR-4756-5p
novel_circ_004258	hsa-miR-4773
novel_circ_004258	hsa-miR-505-5p
novel_circ_004258	hsa-miR-5187-3p
novel_circ_004258	hsa-miR-5193
novel_circ_004258	hsa-miR-520a-3p
novel_circ_004258	hsa-miR-520b-3p
novel_circ_004258	hsa-miR-520c-3p
novel_circ_004258	hsa-miR-520d-3p
novel_circ_004258	hsa-miR-520e-3p
novel_circ_004258	hsa-miR-520f-3p
novel_circ_004258	hsa-miR-520g-5p
novel_circ_004258	hsa-miR-544b
novel_circ_004258	hsa-miR-5591-5p
novel_circ_004258	hsa-miR-575
novel_circ_004258	hsa-miR-642b-5p
novel_circ_004258	hsa-miR-6514-3p
novel_circ_004258	hsa-miR-6724-5p
novel_circ_004258	hsa-miR-6746-3p
novel_circ_004258	hsa-miR-6764-5p
novel_circ_004258	hsa-miR-6768-5p
novel_circ_004258	hsa-miR-6769a-3p
novel_circ_004258	hsa-miR-6832-5p
novel_circ_004258	hsa-miR-6834-5p
novel_circ_004258	hsa-miR-6837-3p
novel_circ_004258	hsa-miR-6837-5p
novel_circ_004258	hsa-miR-6881-3p
novel_circ_004258	hsa-miR-6891-5p
novel_circ_004258	hsa-miR-711
novel_circ_004258	hsa-miR-7114-3p
novel_circ_004258	hsa-miR-765
novel_circ_004258	hsa-miR-7855-5p
novel_circ_004258	hsa-miR-8063
novel_circ_004258	hsa-miR-8078
novel_circ_004258	hsa-miR-889-5p
novel_circ_004258	hsa-miR-920
novel_circ_004258	hsa-miR-936
novel_circ_004258	hsa-miR-937-5p
novel_circ_004258	hsa-miR-9-5p
novel_circ_005016	hsa-miR-1245b-5p
novel_circ_005016	hsa-miR-2117
novel_circ_005016	hsa-miR-3059-5p
novel_circ_005016	hsa-miR-3142
novel_circ_005016	hsa-miR-3183
novel_circ_005016	hsa-miR-320a-5p
novel_circ_005016	hsa-miR-323b-5p
novel_circ_005016	hsa-miR-337-3p
novel_circ_005016	hsa-miR-3922-5p
novel_circ_005016	hsa-miR-410-5p
novel_circ_005016	hsa-miR-4273
novel_circ_005016	hsa-miR-4456
novel_circ_005016	hsa-miR-4529-3p
novel_circ_005016	hsa-miR-4680-3p
novel_circ_005016	hsa-miR-4682
novel_circ_005016	hsa-miR-4723-3p
novel_circ_005016	hsa-miR-4753-3p
novel_circ_005016	hsa-miR-4755-5p
novel_circ_005016	hsa-miR-4768-5p
novel_circ_005016	hsa-miR-4775
novel_circ_005016	hsa-miR-494-5p
novel_circ_005016	hsa-miR-502-5p
novel_circ_005016	hsa-miR-551b-5p
novel_circ_005016	hsa-miR-5588-3p
novel_circ_005016	hsa-miR-5693
novel_circ_005016	hsa-miR-627-3p
novel_circ_005016	hsa-miR-660-5p
novel_circ_005016	hsa-miR-676-3p
novel_circ_005016	hsa-miR-6769b-3p
novel_circ_005016	hsa-miR-6824-5p
novel_circ_005016	hsa-miR-6828-3p
novel_circ_005016	hsa-miR-6833-3p
novel_circ_005016	hsa-miR-6841-3p
novel_circ_005016	hsa-miR-6871-3p
novel_circ_005016	hsa-miR-6873-3p
novel_circ_005016	hsa-miR-6875-3p
novel_circ_005016	hsa-miR-6881-3p
novel_circ_005016	hsa-miR-6888-3p
novel_circ_005016	hsa-miR-7111-3p
novel_circ_005016	hsa-miR-7156-5p
novel_circ_005016	hsa-miR-8060
novel_circ_005016	hsa-miR-92a-1-5p
novel_circ_008500	hsa-let-7a-5p
novel_circ_008500	hsa-let-7b-5p
novel_circ_008500	hsa-let-7c-5p
novel_circ_008500	hsa-let-7d-5p
novel_circ_008500	hsa-let-7f-5p
novel_circ_008500	hsa-let-7g-5p
novel_circ_008500	hsa-let-7i-5p
novel_circ_008500	hsa-miR-1207-3p
novel_circ_008500	hsa-miR-125b-2-3p
novel_circ_008500	hsa-miR-1273h-5p
novel_circ_008500	hsa-miR-1298-3p
novel_circ_008500	hsa-miR-133a-5p
novel_circ_008500	hsa-miR-1539
novel_circ_008500	hsa-miR-196a-3p
novel_circ_008500	hsa-miR-2110
novel_circ_008500	hsa-miR-217-3p
novel_circ_008500	hsa-miR-2278
novel_circ_008500	hsa-miR-3152-5p
novel_circ_008500	hsa-miR-3174
novel_circ_008500	hsa-miR-3182
novel_circ_008500	hsa-miR-3192-5p
novel_circ_008500	hsa-miR-325
novel_circ_008500	hsa-miR-3689a-3p
novel_circ_008500	hsa-miR-3689b-3p
novel_circ_008500	hsa-miR-3689c
novel_circ_008500	hsa-miR-375-3p
novel_circ_008500	hsa-miR-3923
novel_circ_008500	hsa-miR-3974
novel_circ_008500	hsa-miR-4251
novel_circ_008500	hsa-miR-4314
novel_circ_008500	hsa-miR-4423-5p
novel_circ_008500	hsa-miR-4436b-3p
novel_circ_008500	hsa-miR-4458
novel_circ_008500	hsa-miR-4469
novel_circ_008500	hsa-miR-4530
novel_circ_008500	hsa-miR-4645-5p
novel_circ_008500	hsa-miR-4692
novel_circ_008500	hsa-miR-4700-5p
novel_circ_008500	hsa-miR-4704-3p
novel_circ_008500	hsa-miR-4737
novel_circ_008500	hsa-miR-4765
novel_circ_008500	hsa-miR-4771
novel_circ_008500	hsa-miR-499b-5p
novel_circ_008500	hsa-miR-501-3p
novel_circ_008500	hsa-miR-5197-5p
novel_circ_008500	hsa-miR-539-5p
novel_circ_008500	hsa-miR-545-3p
novel_circ_008500	hsa-miR-548p
novel_circ_008500	hsa-miR-548s
novel_circ_008500	hsa-miR-5581-3p
novel_circ_008500	hsa-miR-5586-3p
novel_circ_008500	hsa-miR-607
novel_circ_008500	hsa-miR-646
novel_circ_008500	hsa-miR-6780a-5p
novel_circ_008500	hsa-miR-6781-3p
novel_circ_008500	hsa-miR-6879-5p
novel_circ_008500	hsa-miR-6893-5p
novel_circ_008500	hsa-miR-759
novel_circ_008500	hsa-miR-767-5p
novel_circ_008500	hsa-miR-7843-5p
novel_circ_008500	hsa-miR-922
novel_circ_008500	hsa-miR-98-5p
