# Supplementary material for: Sweeping analysis of transcript profile in dengue virus serotype 3 infection and antibody-dependent enhancement of infection
Source: Virulence. 2021 Nov 8;12(1):2764–76. doi: 10.1080/21505594.2021.1996072 (PMC8583062; doi:10.1080/21505594.2021.1996072)
Supplement: Supplemental Material [file KVIR_A_1996072_SM1917.zip › Supplementary material 4.txt]

miRNA	mRNA
hsa-miR-514a-3p	ENSG00000000457
hsa-miR-514a-3p	ENSG00000001461
hsa-miR-514a-3p	ENSG00000002746
hsa-miR-514a-3p	ENSG00000002919
hsa-miR-514a-3p	ENSG00000003756
hsa-miR-514a-3p	ENSG00000003987
hsa-miR-514a-3p	ENSG00000004468
hsa-miR-514a-3p	ENSG00000004766
hsa-miR-514a-3p	ENSG00000004799
hsa-miR-514a-3p	ENSG00000004846
hsa-miR-514a-3p	ENSG00000005187
hsa-miR-514a-3p	ENSG00000005801
hsa-miR-514a-3p	ENSG00000006025
hsa-miR-514a-3p	ENSG00000006062
hsa-miR-514a-3p	ENSG00000006128
hsa-miR-514a-3p	ENSG00000006607
hsa-miR-514a-3p	ENSG00000007541
hsa-miR-514a-3p	ENSG00000008196
hsa-miR-514a-3p	ENSG00000008277
hsa-miR-514a-3p	ENSG00000009413
hsa-miR-514a-3p	ENSG00000009844
hsa-miR-514a-3p	ENSG00000010404
hsa-miR-514a-3p	ENSG00000011105
hsa-miR-514a-3p	ENSG00000011114
hsa-miR-514a-3p	ENSG00000011258
hsa-miR-514a-3p	ENSG00000011454
hsa-miR-514a-3p	ENSG00000011465
hsa-miR-514a-3p	ENSG00000013288
hsa-miR-514a-3p	ENSG00000013293
hsa-miR-514a-3p	ENSG00000013583
hsa-miR-514a-3p	ENSG00000013588
hsa-miR-514a-3p	ENSG00000014123
hsa-miR-514a-3p	ENSG00000014138
hsa-miR-514a-3p	ENSG00000015676
hsa-miR-514a-3p	ENSG00000016391
hsa-miR-514a-3p	ENSG00000019144
hsa-miR-514a-3p	ENSG00000019485
hsa-miR-514a-3p	ENSG00000020922
hsa-miR-514a-3p	ENSG00000021645
hsa-miR-514a-3p	ENSG00000021776
hsa-miR-514a-3p	ENSG00000022567
hsa-miR-514a-3p	ENSG00000023228
hsa-miR-514a-3p	ENSG00000023516
hsa-miR-514a-3p	ENSG00000024526
hsa-miR-514a-3p	ENSG00000025039
hsa-miR-514a-3p	ENSG00000025796
hsa-miR-514a-3p	ENSG00000026103
hsa-miR-514a-3p	ENSG00000026652
hsa-miR-514a-3p	ENSG00000028203
hsa-miR-514a-3p	ENSG00000028528
hsa-miR-514a-3p	ENSG00000029363
hsa-miR-514a-3p	ENSG00000029364
hsa-miR-514a-3p	ENSG00000029725
hsa-miR-514a-3p	ENSG00000029993
hsa-miR-514a-3p	ENSG00000031081
hsa-miR-514a-3p	ENSG00000033030
hsa-miR-514a-3p	ENSG00000033170
hsa-miR-514a-3p	ENSG00000035687
hsa-miR-514a-3p	ENSG00000036257
hsa-miR-514a-3p	ENSG00000037749
hsa-miR-514a-3p	ENSG00000038295
hsa-miR-514a-3p	ENSG00000039123
hsa-miR-514a-3p	ENSG00000040275
hsa-miR-514a-3p	ENSG00000040933
hsa-miR-514a-3p	ENSG00000042781
hsa-miR-514a-3p	ENSG00000042980
hsa-miR-514a-3p	ENSG00000044574
hsa-miR-514a-3p	ENSG00000047410
hsa-miR-514a-3p	ENSG00000047597
hsa-miR-514a-3p	ENSG00000047621
hsa-miR-514a-3p	ENSG00000048052
hsa-miR-514a-3p	ENSG00000048405
hsa-miR-514a-3p	ENSG00000048471
hsa-miR-514a-3p	ENSG00000048649
hsa-miR-514a-3p	ENSG00000049167
hsa-miR-514a-3p	ENSG00000049192
hsa-miR-514a-3p	ENSG00000049239
hsa-miR-514a-3p	ENSG00000049618
hsa-miR-514a-3p	ENSG00000050030
hsa-miR-514a-3p	ENSG00000050438
hsa-miR-514a-3p	ENSG00000050555
hsa-miR-514a-3p	ENSG00000050628
hsa-miR-514a-3p	ENSG00000050748
hsa-miR-514a-3p	ENSG00000051382
hsa-miR-514a-3p	ENSG00000051825
hsa-miR-514a-3p	ENSG00000054654
hsa-miR-514a-3p	ENSG00000055957
hsa-miR-514a-3p	ENSG00000056291
hsa-miR-514a-3p	ENSG00000056972
hsa-miR-514a-3p	ENSG00000057294
hsa-miR-514a-3p	ENSG00000057663
hsa-miR-514a-3p	ENSG00000057704
hsa-miR-514a-3p	ENSG00000058272
hsa-miR-514a-3p	ENSG00000058335
hsa-miR-514a-3p	ENSG00000059691
hsa-miR-514a-3p	ENSG00000060749
hsa-miR-514a-3p	ENSG00000060982
hsa-miR-514a-3p	ENSG00000061676
hsa-miR-514a-3p	ENSG00000061987
hsa-miR-514a-3p	ENSG00000062370
hsa-miR-514a-3p	ENSG00000063322
hsa-miR-514a-3p	ENSG00000063438
hsa-miR-514a-3p	ENSG00000064115
hsa-miR-514a-3p	ENSG00000064607
hsa-miR-514a-3p	ENSG00000064726
hsa-miR-514a-3p	ENSG00000064989
hsa-miR-514a-3p	ENSG00000065000
hsa-miR-514a-3p	ENSG00000065135
hsa-miR-514a-3p	ENSG00000065361
hsa-miR-514a-3p	ENSG00000065413
hsa-miR-514a-3p	ENSG00000065485
hsa-miR-514a-3p	ENSG00000065534
hsa-miR-514a-3p	ENSG00000065883
hsa-miR-514a-3p	ENSG00000065923
hsa-miR-514a-3p	ENSG00000065978
hsa-miR-514a-3p	ENSG00000066084
hsa-miR-514a-3p	ENSG00000066427
hsa-miR-514a-3p	ENSG00000066629
hsa-miR-514a-3p	ENSG00000066651
hsa-miR-514a-3p	ENSG00000066739
hsa-miR-514a-3p	ENSG00000066926
hsa-miR-514a-3p	ENSG00000067057
hsa-miR-514a-3p	ENSG00000067082
hsa-miR-514a-3p	ENSG00000067221
hsa-miR-514a-3p	ENSG00000067533
hsa-miR-514a-3p	ENSG00000067798
hsa-miR-514a-3p	ENSG00000068097
hsa-miR-514a-3p	ENSG00000069431
hsa-miR-514a-3p	ENSG00000069667
hsa-miR-514a-3p	ENSG00000069869
hsa-miR-514a-3p	ENSG00000069943
hsa-miR-514a-3p	ENSG00000069966
hsa-miR-514a-3p	ENSG00000070081
hsa-miR-514a-3p	ENSG00000070193
hsa-miR-514a-3p	ENSG00000070214
hsa-miR-514a-3p	ENSG00000070269
hsa-miR-514a-3p	ENSG00000070367
hsa-miR-514a-3p	ENSG00000070371
hsa-miR-514a-3p	ENSG00000070495
hsa-miR-514a-3p	ENSG00000070526
hsa-miR-514a-3p	ENSG00000070718
hsa-miR-514a-3p	ENSG00000070748
hsa-miR-514a-3p	ENSG00000070814
hsa-miR-514a-3p	ENSG00000070831
hsa-miR-514a-3p	ENSG00000070915
hsa-miR-514a-3p	ENSG00000070950
hsa-miR-514a-3p	ENSG00000071073
hsa-miR-514a-3p	ENSG00000071189
hsa-miR-514a-3p	ENSG00000071575
hsa-miR-514a-3p	ENSG00000071967
hsa-miR-514a-3p	ENSG00000072121
hsa-miR-514a-3p	ENSG00000072315
hsa-miR-514a-3p	ENSG00000072364
hsa-miR-514a-3p	ENSG00000072682
hsa-miR-514a-3p	ENSG00000072958
hsa-miR-514a-3p	ENSG00000073282
hsa-miR-514a-3p	ENSG00000073584
hsa-miR-514a-3p	ENSG00000073670
hsa-miR-514a-3p	ENSG00000073711
hsa-miR-514a-3p	ENSG00000073756
hsa-miR-514a-3p	ENSG00000073803
hsa-miR-514a-3p	ENSG00000073969
hsa-miR-514a-3p	ENSG00000074047
hsa-miR-514a-3p	ENSG00000074935
hsa-miR-514a-3p	ENSG00000075223
hsa-miR-514a-3p	ENSG00000075340
hsa-miR-514a-3p	ENSG00000075407
hsa-miR-514a-3p	ENSG00000075429
hsa-miR-514a-3p	ENSG00000075539
hsa-miR-514a-3p	ENSG00000075790
hsa-miR-514a-3p	ENSG00000075856
hsa-miR-514a-3p	ENSG00000076351
hsa-miR-514a-3p	ENSG00000076382
hsa-miR-514a-3p	ENSG00000076513
hsa-miR-514a-3p	ENSG00000076770
hsa-miR-514a-3p	ENSG00000076864
hsa-miR-514a-3p	ENSG00000077514
hsa-miR-514a-3p	ENSG00000077585
hsa-miR-514a-3p	ENSG00000077935
hsa-miR-514a-3p	ENSG00000078043
hsa-miR-514a-3p	ENSG00000078699
hsa-miR-514a-3p	ENSG00000078747
hsa-miR-514a-3p	ENSG00000078804
hsa-miR-514a-3p	ENSG00000078967
hsa-miR-514a-3p	ENSG00000079102
hsa-miR-514a-3p	ENSG00000079385
hsa-miR-514a-3p	ENSG00000079691
hsa-miR-514a-3p	ENSG00000079785
hsa-miR-514a-3p	ENSG00000079950
hsa-miR-514a-3p	ENSG00000080298
hsa-miR-514a-3p	ENSG00000080561
hsa-miR-514a-3p	ENSG00000081014
hsa-miR-514a-3p	ENSG00000081052
hsa-miR-514a-3p	ENSG00000081377
hsa-miR-514a-3p	ENSG00000081800
hsa-miR-514a-3p	ENSG00000081923
hsa-miR-514a-3p	ENSG00000082175
hsa-miR-514a-3p	ENSG00000082258
hsa-miR-514a-3p	ENSG00000082438
hsa-miR-514a-3p	ENSG00000082805
hsa-miR-514a-3p	ENSG00000083067
hsa-miR-514a-3p	ENSG00000083454
hsa-miR-514a-3p	ENSG00000083814
hsa-miR-514a-3p	ENSG00000084072
hsa-miR-514a-3p	ENSG00000084112
hsa-miR-514a-3p	ENSG00000084234
hsa-miR-514a-3p	ENSG00000084453
hsa-miR-514a-3p	ENSG00000084674
hsa-miR-514a-3p	ENSG00000084676
hsa-miR-514a-3p	ENSG00000085265
hsa-miR-514a-3p	ENSG00000085382
hsa-miR-514a-3p	ENSG00000085511
hsa-miR-514a-3p	ENSG00000085831
hsa-miR-514a-3p	ENSG00000085999
hsa-miR-514a-3p	ENSG00000086475
hsa-miR-514a-3p	ENSG00000086991
hsa-miR-514a-3p	ENSG00000087053
hsa-miR-514a-3p	ENSG00000087152
hsa-miR-514a-3p	ENSG00000087302
hsa-miR-514a-3p	ENSG00000087494
hsa-miR-514a-3p	ENSG00000088035
hsa-miR-514a-3p	ENSG00000088356
hsa-miR-514a-3p	ENSG00000088808
hsa-miR-514a-3p	ENSG00000089101
hsa-miR-514a-3p	ENSG00000089289
hsa-miR-514a-3p	ENSG00000089472
hsa-miR-514a-3p	ENSG00000089597
hsa-miR-514a-3p	ENSG00000089820
hsa-miR-514a-3p	ENSG00000089916
hsa-miR-514a-3p	ENSG00000090060
hsa-miR-514a-3p	ENSG00000090263
hsa-miR-514a-3p	ENSG00000090539
hsa-miR-514a-3p	ENSG00000090621
hsa-miR-514a-3p	ENSG00000090861
hsa-miR-514a-3p	ENSG00000090905
hsa-miR-514a-3p	ENSG00000091009
hsa-miR-514a-3p	ENSG00000091127
hsa-miR-514a-3p	ENSG00000091732
hsa-miR-514a-3p	ENSG00000092421
hsa-miR-514a-3p	ENSG00000092439
hsa-miR-514a-3p	ENSG00000092847
hsa-miR-514a-3p	ENSG00000092871
hsa-miR-514a-3p	ENSG00000092978
hsa-miR-514a-3p	ENSG00000093000
hsa-miR-514a-3p	ENSG00000093134
hsa-miR-514a-3p	ENSG00000093144
hsa-miR-514a-3p	ENSG00000094975
hsa-miR-514a-3p	ENSG00000095002
hsa-miR-514a-3p	ENSG00000095139
hsa-miR-514a-3p	ENSG00000096093
hsa-miR-514a-3p	ENSG00000096384
hsa-miR-514a-3p	ENSG00000096401
hsa-miR-514a-3p	ENSG00000097033
hsa-miR-514a-3p	ENSG00000099219
hsa-miR-514a-3p	ENSG00000099290
hsa-miR-514a-3p	ENSG00000099308
hsa-miR-514a-3p	ENSG00000099810
hsa-miR-514a-3p	ENSG00000099954
hsa-miR-514a-3p	ENSG00000099958
hsa-miR-514a-3p	ENSG00000099968
hsa-miR-514a-3p	ENSG00000099999
hsa-miR-514a-3p	ENSG00000100028
hsa-miR-514a-3p	ENSG00000100034
hsa-miR-514a-3p	ENSG00000100077
hsa-miR-514a-3p	ENSG00000100147
hsa-miR-514a-3p	ENSG00000100170
hsa-miR-514a-3p	ENSG00000100234
hsa-miR-514a-3p	ENSG00000100284
hsa-miR-514a-3p	ENSG00000100297
hsa-miR-514a-3p	ENSG00000100320
hsa-miR-514a-3p	ENSG00000100387
hsa-miR-514a-3p	ENSG00000100503
hsa-miR-514a-3p	ENSG00000100504
hsa-miR-514a-3p	ENSG00000100564
hsa-miR-514a-3p	ENSG00000100568
hsa-miR-514a-3p	ENSG00000100592
hsa-miR-514a-3p	ENSG00000100625
hsa-miR-514a-3p	ENSG00000100628
hsa-miR-514a-3p	ENSG00000100664
hsa-miR-514a-3p	ENSG00000100678
hsa-miR-514a-3p	ENSG00000100697
hsa-miR-514a-3p	ENSG00000100714
hsa-miR-514a-3p	ENSG00000100722
hsa-miR-514a-3p	ENSG00000100968
hsa-miR-514a-3p	ENSG00000101003
hsa-miR-514a-3p	ENSG00000101144
hsa-miR-514a-3p	ENSG00000101166
hsa-miR-514a-3p	ENSG00000101180
hsa-miR-514a-3p	ENSG00000101292
hsa-miR-514a-3p	ENSG00000101311
hsa-miR-514a-3p	ENSG00000101445
hsa-miR-514a-3p	ENSG00000101574
hsa-miR-514a-3p	ENSG00000101752
hsa-miR-514a-3p	ENSG00000101940
hsa-miR-514a-3p	ENSG00000102024
hsa-miR-514a-3p	ENSG00000102189
hsa-miR-514a-3p	ENSG00000102218
hsa-miR-514a-3p	ENSG00000102271
hsa-miR-514a-3p	ENSG00000102362
hsa-miR-514a-3p	ENSG00000102401
hsa-miR-514a-3p	ENSG00000102445
hsa-miR-514a-3p	ENSG00000102531
hsa-miR-514a-3p	ENSG00000102755
hsa-miR-514a-3p	ENSG00000102780
hsa-miR-514a-3p	ENSG00000102786
hsa-miR-514a-3p	ENSG00000102802
hsa-miR-514a-3p	ENSG00000102908
hsa-miR-514a-3p	ENSG00000103023
hsa-miR-514a-3p	ENSG00000103184
hsa-miR-514a-3p	ENSG00000103266
hsa-miR-514a-3p	ENSG00000103365
hsa-miR-514a-3p	ENSG00000103429
hsa-miR-514a-3p	ENSG00000103460
hsa-miR-514a-3p	ENSG00000103599
hsa-miR-514a-3p	ENSG00000103740
hsa-miR-514a-3p	ENSG00000103769
hsa-miR-514a-3p	ENSG00000103811
hsa-miR-514a-3p	ENSG00000103852
hsa-miR-514a-3p	ENSG00000103932
hsa-miR-514a-3p	ENSG00000103942
hsa-miR-514a-3p	ENSG00000104043
hsa-miR-514a-3p	ENSG00000104047
hsa-miR-514a-3p	ENSG00000104154
hsa-miR-514a-3p	ENSG00000104177
hsa-miR-514a-3p	ENSG00000104218
hsa-miR-514a-3p	ENSG00000104299
hsa-miR-514a-3p	ENSG00000104408
hsa-miR-514a-3p	ENSG00000104635
hsa-miR-514a-3p	ENSG00000104714
hsa-miR-514a-3p	ENSG00000104763
hsa-miR-514a-3p	ENSG00000104888
hsa-miR-514a-3p	ENSG00000105281
hsa-miR-514a-3p	ENSG00000105388
hsa-miR-514a-3p	ENSG00000105443
hsa-miR-514a-3p	ENSG00000105516
hsa-miR-514a-3p	ENSG00000105609
hsa-miR-514a-3p	ENSG00000105612
hsa-miR-514a-3p	ENSG00000105649
hsa-miR-514a-3p	ENSG00000105679
hsa-miR-514a-3p	ENSG00000105851
hsa-miR-514a-3p	ENSG00000105875
hsa-miR-514a-3p	ENSG00000105983
hsa-miR-514a-3p	ENSG00000106013
hsa-miR-514a-3p	ENSG00000106025
hsa-miR-514a-3p	ENSG00000106086
hsa-miR-514a-3p	ENSG00000106258
hsa-miR-514a-3p	ENSG00000106278
hsa-miR-514a-3p	ENSG00000106305
hsa-miR-514a-3p	ENSG00000106346
hsa-miR-514a-3p	ENSG00000106355
hsa-miR-514a-3p	ENSG00000106366
hsa-miR-514a-3p	ENSG00000106462
hsa-miR-514a-3p	ENSG00000106524
hsa-miR-514a-3p	ENSG00000106526
hsa-miR-514a-3p	ENSG00000106554
hsa-miR-514a-3p	ENSG00000106588
hsa-miR-514a-3p	ENSG00000106617
hsa-miR-514a-3p	ENSG00000106692
hsa-miR-514a-3p	ENSG00000106701
hsa-miR-514a-3p	ENSG00000106772
hsa-miR-514a-3p	ENSG00000106785
hsa-miR-514a-3p	ENSG00000106799
hsa-miR-514a-3p	ENSG00000107341
hsa-miR-514a-3p	ENSG00000107362
hsa-miR-514a-3p	ENSG00000107807
hsa-miR-514a-3p	ENSG00000107882
hsa-miR-514a-3p	ENSG00000108018
hsa-miR-514a-3p	ENSG00000108175
hsa-miR-514a-3p	ENSG00000108231
hsa-miR-514a-3p	ENSG00000108395
hsa-miR-514a-3p	ENSG00000108424
hsa-miR-514a-3p	ENSG00000108439
hsa-miR-514a-3p	ENSG00000108474
hsa-miR-514a-3p	ENSG00000108506
hsa-miR-514a-3p	ENSG00000108551
hsa-miR-514a-3p	ENSG00000108587
hsa-miR-514a-3p	ENSG00000108599
hsa-miR-514a-3p	ENSG00000108821
hsa-miR-514a-3p	ENSG00000108828
hsa-miR-514a-3p	ENSG00000108984
hsa-miR-514a-3p	ENSG00000109111
hsa-miR-514a-3p	ENSG00000109270
hsa-miR-514a-3p	ENSG00000109323
hsa-miR-514a-3p	ENSG00000109339
hsa-miR-514a-3p	ENSG00000109618
hsa-miR-514a-3p	ENSG00000109654
hsa-miR-514a-3p	ENSG00000109771
hsa-miR-514a-3p	ENSG00000109805
hsa-miR-514a-3p	ENSG00000109814
hsa-miR-514a-3p	ENSG00000109861
hsa-miR-514a-3p	ENSG00000109911
hsa-miR-514a-3p	ENSG00000109917
hsa-miR-514a-3p	ENSG00000109929
hsa-miR-514a-3p	ENSG00000110066
hsa-miR-514a-3p	ENSG00000110080
hsa-miR-514a-3p	ENSG00000110108
hsa-miR-514a-3p	ENSG00000110318
hsa-miR-514a-3p	ENSG00000110367
hsa-miR-514a-3p	ENSG00000110422
hsa-miR-514a-3p	ENSG00000110536
hsa-miR-514a-3p	ENSG00000110583
hsa-miR-514a-3p	ENSG00000110851
hsa-miR-514a-3p	ENSG00000110900
hsa-miR-514a-3p	ENSG00000110917
hsa-miR-514a-3p	ENSG00000111371
hsa-miR-514a-3p	ENSG00000111412
hsa-miR-514a-3p	ENSG00000111536
hsa-miR-514a-3p	ENSG00000111540
hsa-miR-514a-3p	ENSG00000111605
hsa-miR-514a-3p	ENSG00000111665
hsa-miR-514a-3p	ENSG00000111711
hsa-miR-514a-3p	ENSG00000111731
hsa-miR-514a-3p	ENSG00000111732
hsa-miR-514a-3p	ENSG00000111785
hsa-miR-514a-3p	ENSG00000111790
hsa-miR-514a-3p	ENSG00000111816
hsa-miR-514a-3p	ENSG00000111817
hsa-miR-514a-3p	ENSG00000111832
hsa-miR-514a-3p	ENSG00000111834
hsa-miR-514a-3p	ENSG00000111850
hsa-miR-514a-3p	ENSG00000112078
hsa-miR-514a-3p	ENSG00000112079
hsa-miR-514a-3p	ENSG00000112096
hsa-miR-514a-3p	ENSG00000112164
hsa-miR-514a-3p	ENSG00000112200
hsa-miR-514a-3p	ENSG00000112249
hsa-miR-514a-3p	ENSG00000112308
hsa-miR-514a-3p	ENSG00000112319
hsa-miR-514a-3p	ENSG00000112339
hsa-miR-514a-3p	ENSG00000112367
hsa-miR-514a-3p	ENSG00000112394
hsa-miR-514a-3p	ENSG00000112541
hsa-miR-514a-3p	ENSG00000112599
hsa-miR-514a-3p	ENSG00000112679
hsa-miR-514a-3p	ENSG00000112769
hsa-miR-514a-3p	ENSG00000112936
hsa-miR-514a-3p	ENSG00000113013
hsa-miR-514a-3p	ENSG00000113070
hsa-miR-514a-3p	ENSG00000113083
hsa-miR-514a-3p	ENSG00000113163
hsa-miR-514a-3p	ENSG00000113211
hsa-miR-514a-3p	ENSG00000113269
hsa-miR-514a-3p	ENSG00000113273
hsa-miR-514a-3p	ENSG00000113327
hsa-miR-514a-3p	ENSG00000113369
hsa-miR-514a-3p	ENSG00000113532
hsa-miR-514a-3p	ENSG00000113552
hsa-miR-514a-3p	ENSG00000113555
hsa-miR-514a-3p	ENSG00000113575
hsa-miR-514a-3p	ENSG00000113580
hsa-miR-514a-3p	ENSG00000113583
hsa-miR-514a-3p	ENSG00000113594
hsa-miR-514a-3p	ENSG00000113638
hsa-miR-514a-3p	ENSG00000113712
hsa-miR-514a-3p	ENSG00000113761
hsa-miR-514a-3p	ENSG00000113971
hsa-miR-514a-3p	ENSG00000114062
hsa-miR-514a-3p	ENSG00000114125
hsa-miR-514a-3p	ENSG00000114423
hsa-miR-514a-3p	ENSG00000114656
hsa-miR-514a-3p	ENSG00000114739
hsa-miR-514a-3p	ENSG00000114745
hsa-miR-514a-3p	ENSG00000114861
hsa-miR-514a-3p	ENSG00000114933
hsa-miR-514a-3p	ENSG00000114948
hsa-miR-514a-3p	ENSG00000115145
hsa-miR-514a-3p	ENSG00000115306
hsa-miR-514a-3p	ENSG00000115353
hsa-miR-514a-3p	ENSG00000115380
hsa-miR-514a-3p	ENSG00000115421
hsa-miR-514a-3p	ENSG00000115446
hsa-miR-514a-3p	ENSG00000115459
hsa-miR-514a-3p	ENSG00000115468
hsa-miR-514a-3p	ENSG00000115520
hsa-miR-514a-3p	ENSG00000115523
hsa-miR-514a-3p	ENSG00000115525
hsa-miR-514a-3p	ENSG00000115526
hsa-miR-514a-3p	ENSG00000115568
hsa-miR-514a-3p	ENSG00000115661
hsa-miR-514a-3p	ENSG00000115896
hsa-miR-514a-3p	ENSG00000115977
hsa-miR-514a-3p	ENSG00000116001
hsa-miR-514a-3p	ENSG00000116014
hsa-miR-514a-3p	ENSG00000116062
hsa-miR-514a-3p	ENSG00000116133
hsa-miR-514a-3p	ENSG00000116260
hsa-miR-514a-3p	ENSG00000116329
hsa-miR-514a-3p	ENSG00000116396
hsa-miR-514a-3p	ENSG00000116514
hsa-miR-514a-3p	ENSG00000116747
hsa-miR-514a-3p	ENSG00000116750
hsa-miR-514a-3p	ENSG00000116954
hsa-miR-514a-3p	ENSG00000117151
hsa-miR-514a-3p	ENSG00000117298
hsa-miR-514a-3p	ENSG00000117385
hsa-miR-514a-3p	ENSG00000117479
hsa-miR-514a-3p	ENSG00000117984
hsa-miR-514a-3p	ENSG00000118058
hsa-miR-514a-3p	ENSG00000118246
hsa-miR-514a-3p	ENSG00000118257
hsa-miR-514a-3p	ENSG00000118263
hsa-miR-514a-3p	ENSG00000118432
hsa-miR-514a-3p	ENSG00000118482
hsa-miR-514a-3p	ENSG00000118492
hsa-miR-514a-3p	ENSG00000118496
hsa-miR-514a-3p	ENSG00000118515
hsa-miR-514a-3p	ENSG00000118689
hsa-miR-514a-3p	ENSG00000118785
hsa-miR-514a-3p	ENSG00000118816
hsa-miR-514a-3p	ENSG00000118922
hsa-miR-514a-3p	ENSG00000118965
hsa-miR-514a-3p	ENSG00000119283
hsa-miR-514a-3p	ENSG00000119547
hsa-miR-514a-3p	ENSG00000119596
hsa-miR-514a-3p	ENSG00000119638
hsa-miR-514a-3p	ENSG00000119661
hsa-miR-514a-3p	ENSG00000119723
hsa-miR-514a-3p	ENSG00000119820
hsa-miR-514a-3p	ENSG00000119862
hsa-miR-514a-3p	ENSG00000119866
hsa-miR-514a-3p	ENSG00000119950
hsa-miR-514a-3p	ENSG00000120094
hsa-miR-514a-3p	ENSG00000120217
hsa-miR-514a-3p	ENSG00000120242
hsa-miR-514a-3p	ENSG00000120251
hsa-miR-514a-3p	ENSG00000120370
hsa-miR-514a-3p	ENSG00000120451
hsa-miR-514a-3p	ENSG00000120693
hsa-miR-514a-3p	ENSG00000120708
hsa-miR-514a-3p	ENSG00000120833
hsa-miR-514a-3p	ENSG00000120889
hsa-miR-514a-3p	ENSG00000120942
hsa-miR-514a-3p	ENSG00000120963
hsa-miR-514a-3p	ENSG00000121060
hsa-miR-514a-3p	ENSG00000121104
hsa-miR-514a-3p	ENSG00000121207
hsa-miR-514a-3p	ENSG00000121274
hsa-miR-514a-3p	ENSG00000121413
hsa-miR-514a-3p	ENSG00000121446
hsa-miR-514a-3p	ENSG00000121879
hsa-miR-514a-3p	ENSG00000121897
hsa-miR-514a-3p	ENSG00000122034
hsa-miR-514a-3p	ENSG00000122042
hsa-miR-514a-3p	ENSG00000122218
hsa-miR-514a-3p	ENSG00000122335
hsa-miR-514a-3p	ENSG00000122420
hsa-miR-514a-3p	ENSG00000122435
hsa-miR-514a-3p	ENSG00000122484
hsa-miR-514a-3p	ENSG00000122515
hsa-miR-514a-3p	ENSG00000122707
hsa-miR-514a-3p	ENSG00000122741
hsa-miR-514a-3p	ENSG00000122778
hsa-miR-514a-3p	ENSG00000122786
hsa-miR-514a-3p	ENSG00000122863
hsa-miR-514a-3p	ENSG00000123066
hsa-miR-514a-3p	ENSG00000123130
hsa-miR-514a-3p	ENSG00000123213
hsa-miR-514a-3p	ENSG00000123268
hsa-miR-514a-3p	ENSG00000123612
hsa-miR-514a-3p	ENSG00000123901
hsa-miR-514a-3p	ENSG00000123908
hsa-miR-514a-3p	ENSG00000123983
hsa-miR-514a-3p	ENSG00000124120
hsa-miR-514a-3p	ENSG00000124140
hsa-miR-514a-3p	ENSG00000124243
hsa-miR-514a-3p	ENSG00000124251
hsa-miR-514a-3p	ENSG00000124357
hsa-miR-514a-3p	ENSG00000124422
hsa-miR-514a-3p	ENSG00000124429
hsa-miR-514a-3p	ENSG00000124469
hsa-miR-514a-3p	ENSG00000124507
hsa-miR-514a-3p	ENSG00000124564
hsa-miR-514a-3p	ENSG00000125089
hsa-miR-514a-3p	ENSG00000125246
hsa-miR-514a-3p	ENSG00000125266
hsa-miR-514a-3p	ENSG00000125484
hsa-miR-514a-3p	ENSG00000125611
hsa-miR-514a-3p	ENSG00000125686
hsa-miR-514a-3p	ENSG00000125695
hsa-miR-514a-3p	ENSG00000125772
hsa-miR-514a-3p	ENSG00000125814
hsa-miR-514a-3p	ENSG00000125821
hsa-miR-514a-3p	ENSG00000125826
hsa-miR-514a-3p	ENSG00000125970
hsa-miR-514a-3p	ENSG00000126001
hsa-miR-514a-3p	ENSG00000126016
hsa-miR-514a-3p	ENSG00000126070
hsa-miR-514a-3p	ENSG00000126091
hsa-miR-514a-3p	ENSG00000126214
hsa-miR-514a-3p	ENSG00000126550
hsa-miR-514a-3p	ENSG00000126733
hsa-miR-514a-3p	ENSG00000126773
hsa-miR-514a-3p	ENSG00000126822
hsa-miR-514a-3p	ENSG00000126970
hsa-miR-514a-3p	ENSG00000127325
hsa-miR-514a-3p	ENSG00000127328
hsa-miR-514a-3p	ENSG00000127334
hsa-miR-514a-3p	ENSG00000127507
hsa-miR-514a-3p	ENSG00000127511
hsa-miR-514a-3p	ENSG00000127616
hsa-miR-514a-3p	ENSG00000127838
hsa-miR-514a-3p	ENSG00000127954
hsa-miR-514a-3p	ENSG00000127993
hsa-miR-514a-3p	ENSG00000128052
hsa-miR-514a-3p	ENSG00000128487
hsa-miR-514a-3p	ENSG00000128534
hsa-miR-514a-3p	ENSG00000128536
hsa-miR-514a-3p	ENSG00000128573
hsa-miR-514a-3p	ENSG00000128641
hsa-miR-514a-3p	ENSG00000129071
hsa-miR-514a-3p	ENSG00000129128
hsa-miR-514a-3p	ENSG00000129422
hsa-miR-514a-3p	ENSG00000129480
hsa-miR-514a-3p	ENSG00000129493
hsa-miR-514a-3p	ENSG00000129566
hsa-miR-514a-3p	ENSG00000129682
hsa-miR-514a-3p	ENSG00000129691
hsa-miR-514a-3p	ENSG00000130164
hsa-miR-514a-3p	ENSG00000130234
hsa-miR-514a-3p	ENSG00000130368
hsa-miR-514a-3p	ENSG00000130477
hsa-miR-514a-3p	ENSG00000130517
hsa-miR-514a-3p	ENSG00000130638
hsa-miR-514a-3p	ENSG00000130816
hsa-miR-514a-3p	ENSG00000130881
hsa-miR-514a-3p	ENSG00000130935
hsa-miR-514a-3p	ENSG00000130939
hsa-miR-514a-3p	ENSG00000130962
hsa-miR-514a-3p	ENSG00000131013
hsa-miR-514a-3p	ENSG00000131018
hsa-miR-514a-3p	ENSG00000131044
hsa-miR-514a-3p	ENSG00000131051
hsa-miR-514a-3p	ENSG00000131061
hsa-miR-514a-3p	ENSG00000131089
hsa-miR-514a-3p	ENSG00000131174
hsa-miR-514a-3p	ENSG00000131323
hsa-miR-514a-3p	ENSG00000131697
hsa-miR-514a-3p	ENSG00000131721
hsa-miR-514a-3p	ENSG00000131724
hsa-miR-514a-3p	ENSG00000131791
hsa-miR-514a-3p	ENSG00000131845
hsa-miR-514a-3p	ENSG00000131979
hsa-miR-514a-3p	ENSG00000132122
hsa-miR-514a-3p	ENSG00000132199
hsa-miR-514a-3p	ENSG00000132205
hsa-miR-514a-3p	ENSG00000132330
hsa-miR-514a-3p	ENSG00000132356
hsa-miR-514a-3p	ENSG00000132376
hsa-miR-514a-3p	ENSG00000132424
hsa-miR-514a-3p	ENSG00000132481
hsa-miR-514a-3p	ENSG00000132612
hsa-miR-514a-3p	ENSG00000132692
hsa-miR-514a-3p	ENSG00000132763
hsa-miR-514a-3p	ENSG00000132768
hsa-miR-514a-3p	ENSG00000132793
hsa-miR-514a-3p	ENSG00000132953
hsa-miR-514a-3p	ENSG00000133028
hsa-miR-514a-3p	ENSG00000133030
hsa-miR-514a-3p	ENSG00000133056
hsa-miR-514a-3p	ENSG00000133059
hsa-miR-514a-3p	ENSG00000133106
hsa-miR-514a-3p	ENSG00000133112
hsa-miR-514a-3p	ENSG00000133114
hsa-miR-514a-3p	ENSG00000133193
hsa-miR-514a-3p	ENSG00000133393
hsa-miR-514a-3p	ENSG00000133477
hsa-miR-514a-3p	ENSG00000133574
hsa-miR-514a-3p	ENSG00000133687
hsa-miR-514a-3p	ENSG00000133739
hsa-miR-514a-3p	ENSG00000133835
hsa-miR-514a-3p	ENSG00000133958
hsa-miR-514a-3p	ENSG00000134077
hsa-miR-514a-3p	ENSG00000134086
hsa-miR-514a-3p	ENSG00000134160
hsa-miR-514a-3p	ENSG00000134184
hsa-miR-514a-3p	ENSG00000134250
hsa-miR-514a-3p	ENSG00000134258
hsa-miR-514a-3p	ENSG00000134262
hsa-miR-514a-3p	ENSG00000134324
hsa-miR-514a-3p	ENSG00000134369
hsa-miR-514a-3p	ENSG00000134376
hsa-miR-514a-3p	ENSG00000134489
hsa-miR-514a-3p	ENSG00000134490
hsa-miR-514a-3p	ENSG00000134508
hsa-miR-514a-3p	ENSG00000134539
hsa-miR-514a-3p	ENSG00000134698
hsa-miR-514a-3p	ENSG00000134717
hsa-miR-514a-3p	ENSG00000134755
hsa-miR-514a-3p	ENSG00000134759
hsa-miR-514a-3p	ENSG00000134802
hsa-miR-514a-3p	ENSG00000134852
hsa-miR-514a-3p	ENSG00000134871
hsa-miR-514a-3p	ENSG00000134874
hsa-miR-514a-3p	ENSG00000134899
hsa-miR-514a-3p	ENSG00000134982
hsa-miR-514a-3p	ENSG00000134987
hsa-miR-514a-3p	ENSG00000135048
hsa-miR-514a-3p	ENSG00000135074
hsa-miR-514a-3p	ENSG00000135090
hsa-miR-514a-3p	ENSG00000135108
hsa-miR-514a-3p	ENSG00000135111
hsa-miR-514a-3p	ENSG00000135116
hsa-miR-514a-3p	ENSG00000135269
hsa-miR-514a-3p	ENSG00000135316
hsa-miR-514a-3p	ENSG00000135378
hsa-miR-514a-3p	ENSG00000135414
hsa-miR-514a-3p	ENSG00000135446
hsa-miR-514a-3p	ENSG00000135537
hsa-miR-514a-3p	ENSG00000135604
hsa-miR-514a-3p	ENSG00000135720
hsa-miR-514a-3p	ENSG00000135749
hsa-miR-514a-3p	ENSG00000135835
hsa-miR-514a-3p	ENSG00000135912
hsa-miR-514a-3p	ENSG00000135913
hsa-miR-514a-3p	ENSG00000135917
hsa-miR-514a-3p	ENSG00000135924
hsa-miR-514a-3p	ENSG00000135956
hsa-miR-514a-3p	ENSG00000136051
hsa-miR-514a-3p	ENSG00000136052
hsa-miR-514a-3p	ENSG00000136104
hsa-miR-514a-3p	ENSG00000136111
hsa-miR-514a-3p	ENSG00000136141
hsa-miR-514a-3p	ENSG00000136143
hsa-miR-514a-3p	ENSG00000136155
hsa-miR-514a-3p	ENSG00000136156
hsa-miR-514a-3p	ENSG00000136205
hsa-miR-514a-3p	ENSG00000136247
hsa-miR-514a-3p	ENSG00000136267
hsa-miR-514a-3p	ENSG00000136279
hsa-miR-514a-3p	ENSG00000136449
hsa-miR-514a-3p	ENSG00000136527
hsa-miR-514a-3p	ENSG00000136531
hsa-miR-514a-3p	ENSG00000136541
hsa-miR-514a-3p	ENSG00000136603
hsa-miR-514a-3p	ENSG00000136682
hsa-miR-514a-3p	ENSG00000136731
hsa-miR-514a-3p	ENSG00000136750
hsa-miR-514a-3p	ENSG00000136754
hsa-miR-514a-3p	ENSG00000136828
hsa-miR-514a-3p	ENSG00000136869
hsa-miR-514a-3p	ENSG00000136874
hsa-miR-514a-3p	ENSG00000137135
hsa-miR-514a-3p	ENSG00000137168
hsa-miR-514a-3p	ENSG00000137343
hsa-miR-514a-3p	ENSG00000137414
hsa-miR-514a-3p	ENSG00000137491
hsa-miR-514a-3p	ENSG00000137502
hsa-miR-514a-3p	ENSG00000137573
hsa-miR-514a-3p	ENSG00000137574
hsa-miR-514a-3p	ENSG00000137648
hsa-miR-514a-3p	ENSG00000137770
hsa-miR-514a-3p	ENSG00000137845
hsa-miR-514a-3p	ENSG00000137857
hsa-miR-514a-3p	ENSG00000137868
hsa-miR-514a-3p	ENSG00000137962
hsa-miR-514a-3p	ENSG00000137975
hsa-miR-514a-3p	ENSG00000137992
hsa-miR-514a-3p	ENSG00000138002
hsa-miR-514a-3p	ENSG00000138078
hsa-miR-514a-3p	ENSG00000138134
hsa-miR-514a-3p	ENSG00000138138
hsa-miR-514a-3p	ENSG00000138246
hsa-miR-514a-3p	ENSG00000138311
hsa-miR-514a-3p	ENSG00000138347
hsa-miR-514a-3p	ENSG00000138398
hsa-miR-514a-3p	ENSG00000138400
hsa-miR-514a-3p	ENSG00000138443
hsa-miR-514a-3p	ENSG00000138653
hsa-miR-514a-3p	ENSG00000138674
hsa-miR-514a-3p	ENSG00000138738
hsa-miR-514a-3p	ENSG00000138741
hsa-miR-514a-3p	ENSG00000138759
hsa-miR-514a-3p	ENSG00000138760
hsa-miR-514a-3p	ENSG00000138767
hsa-miR-514a-3p	ENSG00000138768
hsa-miR-514a-3p	ENSG00000138813
hsa-miR-514a-3p	ENSG00000138944
hsa-miR-514a-3p	ENSG00000139155
hsa-miR-514a-3p	ENSG00000139211
hsa-miR-514a-3p	ENSG00000139218
hsa-miR-514a-3p	ENSG00000139219
hsa-miR-514a-3p	ENSG00000139263
hsa-miR-514a-3p	ENSG00000139289
hsa-miR-514a-3p	ENSG00000139318
hsa-miR-514a-3p	ENSG00000139343
hsa-miR-514a-3p	ENSG00000139364
hsa-miR-514a-3p	ENSG00000139433
hsa-miR-514a-3p	ENSG00000139567
hsa-miR-514a-3p	ENSG00000139574
hsa-miR-514a-3p	ENSG00000139629
hsa-miR-514a-3p	ENSG00000139644
hsa-miR-514a-3p	ENSG00000139668
hsa-miR-514a-3p	ENSG00000139718
hsa-miR-514a-3p	ENSG00000139767
hsa-miR-514a-3p	ENSG00000139842
hsa-miR-514a-3p	ENSG00000139970
hsa-miR-514a-3p	ENSG00000139973
hsa-miR-514a-3p	ENSG00000140009
hsa-miR-514a-3p	ENSG00000140153
hsa-miR-514a-3p	ENSG00000140262
hsa-miR-514a-3p	ENSG00000140326
hsa-miR-514a-3p	ENSG00000140368
hsa-miR-514a-3p	ENSG00000140416
hsa-miR-514a-3p	ENSG00000140464
hsa-miR-514a-3p	ENSG00000140465
hsa-miR-514a-3p	ENSG00000140521
hsa-miR-514a-3p	ENSG00000140526
hsa-miR-514a-3p	ENSG00000140553
hsa-miR-514a-3p	ENSG00000140557
hsa-miR-514a-3p	ENSG00000140563
hsa-miR-514a-3p	ENSG00000140575
hsa-miR-514a-3p	ENSG00000140577
hsa-miR-514a-3p	ENSG00000140718
hsa-miR-514a-3p	ENSG00000140740
hsa-miR-514a-3p	ENSG00000140807
hsa-miR-514a-3p	ENSG00000140836
hsa-miR-514a-3p	ENSG00000140853
hsa-miR-514a-3p	ENSG00000140950
hsa-miR-514a-3p	ENSG00000140995
hsa-miR-514a-3p	ENSG00000141027
hsa-miR-514a-3p	ENSG00000141084
hsa-miR-514a-3p	ENSG00000141194
hsa-miR-514a-3p	ENSG00000141401
hsa-miR-514a-3p	ENSG00000141404
hsa-miR-514a-3p	ENSG00000141429
hsa-miR-514a-3p	ENSG00000141456
hsa-miR-514a-3p	ENSG00000141458
hsa-miR-514a-3p	ENSG00000141524
hsa-miR-514a-3p	ENSG00000141527
hsa-miR-514a-3p	ENSG00000141551
hsa-miR-514a-3p	ENSG00000141639
hsa-miR-514a-3p	ENSG00000141646
hsa-miR-514a-3p	ENSG00000141655
hsa-miR-514a-3p	ENSG00000141736
hsa-miR-514a-3p	ENSG00000141965
hsa-miR-514a-3p	ENSG00000141971
hsa-miR-514a-3p	ENSG00000142082
hsa-miR-514a-3p	ENSG00000142149
hsa-miR-514a-3p	ENSG00000142166
hsa-miR-514a-3p	ENSG00000142185
hsa-miR-514a-3p	ENSG00000142279
hsa-miR-514a-3p	ENSG00000142408
hsa-miR-514a-3p	ENSG00000142453
hsa-miR-514a-3p	ENSG00000142556
hsa-miR-514a-3p	ENSG00000142621
hsa-miR-514a-3p	ENSG00000142627
hsa-miR-514a-3p	ENSG00000142864
hsa-miR-514a-3p	ENSG00000143127
hsa-miR-514a-3p	ENSG00000143190
hsa-miR-514a-3p	ENSG00000143198
hsa-miR-514a-3p	ENSG00000143340
hsa-miR-514a-3p	ENSG00000143344
hsa-miR-514a-3p	ENSG00000143479
hsa-miR-514a-3p	ENSG00000143603
hsa-miR-514a-3p	ENSG00000143614
hsa-miR-514a-3p	ENSG00000143669
hsa-miR-514a-3p	ENSG00000143748
hsa-miR-514a-3p	ENSG00000143797
hsa-miR-514a-3p	ENSG00000143799
hsa-miR-514a-3p	ENSG00000143921
hsa-miR-514a-3p	ENSG00000143970
hsa-miR-514a-3p	ENSG00000143971
hsa-miR-514a-3p	ENSG00000144036
hsa-miR-514a-3p	ENSG00000144040
hsa-miR-514a-3p	ENSG00000144136
hsa-miR-514a-3p	ENSG00000144233
hsa-miR-514a-3p	ENSG00000144366
hsa-miR-514a-3p	ENSG00000144369
hsa-miR-514a-3p	ENSG00000144406
hsa-miR-514a-3p	ENSG00000144407
hsa-miR-514a-3p	ENSG00000144524
hsa-miR-514a-3p	ENSG00000144580
hsa-miR-514a-3p	ENSG00000144649
hsa-miR-514a-3p	ENSG00000144724
hsa-miR-514a-3p	ENSG00000144840
hsa-miR-514a-3p	ENSG00000144848
hsa-miR-514a-3p	ENSG00000144852
hsa-miR-514a-3p	ENSG00000144893
hsa-miR-514a-3p	ENSG00000145012
hsa-miR-514a-3p	ENSG00000145020
hsa-miR-514a-3p	ENSG00000145087
hsa-miR-514a-3p	ENSG00000145194
hsa-miR-514a-3p	ENSG00000145241
hsa-miR-514a-3p	ENSG00000145246
hsa-miR-514a-3p	ENSG00000145332
hsa-miR-514a-3p	ENSG00000145349
hsa-miR-514a-3p	ENSG00000145388
hsa-miR-514a-3p	ENSG00000145391
hsa-miR-514a-3p	ENSG00000145416
hsa-miR-514a-3p	ENSG00000145495
hsa-miR-514a-3p	ENSG00000145569
hsa-miR-514a-3p	ENSG00000145592
hsa-miR-514a-3p	ENSG00000145681
hsa-miR-514a-3p	ENSG00000145715
hsa-miR-514a-3p	ENSG00000145736
hsa-miR-514a-3p	ENSG00000145782
hsa-miR-514a-3p	ENSG00000145850
hsa-miR-514a-3p	ENSG00000145936
hsa-miR-514a-3p	ENSG00000145996
hsa-miR-514a-3p	ENSG00000146007
hsa-miR-514a-3p	ENSG00000146166
hsa-miR-514a-3p	ENSG00000146205
hsa-miR-514a-3p	ENSG00000146409
hsa-miR-514a-3p	ENSG00000146414
hsa-miR-514a-3p	ENSG00000146530
hsa-miR-514a-3p	ENSG00000146648
hsa-miR-514a-3p	ENSG00000146676
hsa-miR-514a-3p	ENSG00000146701
hsa-miR-514a-3p	ENSG00000146776
hsa-miR-514a-3p	ENSG00000146859
hsa-miR-514a-3p	ENSG00000146966
hsa-miR-514a-3p	ENSG00000147027
hsa-miR-514a-3p	ENSG00000147044
hsa-miR-514a-3p	ENSG00000147050
hsa-miR-514a-3p	ENSG00000147081
hsa-miR-514a-3p	ENSG00000147113
hsa-miR-514a-3p	ENSG00000147118
hsa-miR-514a-3p	ENSG00000147130
hsa-miR-514a-3p	ENSG00000147138
hsa-miR-514a-3p	ENSG00000147145
hsa-miR-514a-3p	ENSG00000147364
hsa-miR-514a-3p	ENSG00000147475
hsa-miR-514a-3p	ENSG00000147488
hsa-miR-514a-3p	ENSG00000147536
hsa-miR-514a-3p	ENSG00000147570
hsa-miR-514a-3p	ENSG00000147573
hsa-miR-514a-3p	ENSG00000147606
hsa-miR-514a-3p	ENSG00000147655
hsa-miR-514a-3p	ENSG00000147853
hsa-miR-514a-3p	ENSG00000147862
hsa-miR-514a-3p	ENSG00000147894
hsa-miR-514a-3p	ENSG00000147996
hsa-miR-514a-3p	ENSG00000148057
hsa-miR-514a-3p	ENSG00000148200
hsa-miR-514a-3p	ENSG00000148288
hsa-miR-514a-3p	ENSG00000148337
hsa-miR-514a-3p	ENSG00000148356
hsa-miR-514a-3p	ENSG00000148426
hsa-miR-514a-3p	ENSG00000148429
hsa-miR-514a-3p	ENSG00000148484
hsa-miR-514a-3p	ENSG00000148488
hsa-miR-514a-3p	ENSG00000148513
hsa-miR-514a-3p	ENSG00000148848
hsa-miR-514a-3p	ENSG00000149115
hsa-miR-514a-3p	ENSG00000149177
hsa-miR-514a-3p	ENSG00000149182
hsa-miR-514a-3p	ENSG00000149212
hsa-miR-514a-3p	ENSG00000149269
hsa-miR-514a-3p	ENSG00000149311
hsa-miR-514a-3p	ENSG00000149346
hsa-miR-514a-3p	ENSG00000149516
hsa-miR-514a-3p	ENSG00000149654
hsa-miR-514a-3p	ENSG00000149716
hsa-miR-514a-3p	ENSG00000149970
hsa-miR-514a-3p	ENSG00000150967
hsa-miR-514a-3p	ENSG00000151208
hsa-miR-514a-3p	ENSG00000151229
hsa-miR-514a-3p	ENSG00000151247
hsa-miR-514a-3p	ENSG00000151292
hsa-miR-514a-3p	ENSG00000151322
hsa-miR-514a-3p	ENSG00000151327
hsa-miR-514a-3p	ENSG00000151353
hsa-miR-514a-3p	ENSG00000151422
hsa-miR-514a-3p	ENSG00000151470
hsa-miR-514a-3p	ENSG00000151490
hsa-miR-514a-3p	ENSG00000151491
hsa-miR-514a-3p	ENSG00000151503
hsa-miR-514a-3p	ENSG00000151532
hsa-miR-514a-3p	ENSG00000151552
hsa-miR-514a-3p	ENSG00000151612
hsa-miR-514a-3p	ENSG00000151632
hsa-miR-514a-3p	ENSG00000151702
hsa-miR-514a-3p	ENSG00000151715
hsa-miR-514a-3p	ENSG00000151746
hsa-miR-514a-3p	ENSG00000151789
hsa-miR-514a-3p	ENSG00000151806
hsa-miR-514a-3p	ENSG00000151883
hsa-miR-514a-3p	ENSG00000151892
hsa-miR-514a-3p	ENSG00000151917
hsa-miR-514a-3p	ENSG00000151952
hsa-miR-514a-3p	ENSG00000152102
hsa-miR-514a-3p	ENSG00000152127
hsa-miR-514a-3p	ENSG00000152242
hsa-miR-514a-3p	ENSG00000152270
hsa-miR-514a-3p	ENSG00000152332
hsa-miR-514a-3p	ENSG00000152402
hsa-miR-514a-3p	ENSG00000152409
hsa-miR-514a-3p	ENSG00000152495
hsa-miR-514a-3p	ENSG00000152527
hsa-miR-514a-3p	ENSG00000152582
hsa-miR-514a-3p	ENSG00000152661
hsa-miR-514a-3p	ENSG00000152700
hsa-miR-514a-3p	ENSG00000152767
hsa-miR-514a-3p	ENSG00000152926
hsa-miR-514a-3p	ENSG00000152932
hsa-miR-514a-3p	ENSG00000152952
hsa-miR-514a-3p	ENSG00000152977
hsa-miR-514a-3p	ENSG00000153006
hsa-miR-514a-3p	ENSG00000153094
hsa-miR-514a-3p	ENSG00000153130
hsa-miR-514a-3p	ENSG00000153132
hsa-miR-514a-3p	ENSG00000153292
hsa-miR-514a-3p	ENSG00000153339
hsa-miR-514a-3p	ENSG00000153721
hsa-miR-514a-3p	ENSG00000153786
hsa-miR-514a-3p	ENSG00000153827
hsa-miR-514a-3p	ENSG00000153914
hsa-miR-514a-3p	ENSG00000153930
hsa-miR-514a-3p	ENSG00000153933
hsa-miR-514a-3p	ENSG00000153936
hsa-miR-514a-3p	ENSG00000154114
hsa-miR-514a-3p	ENSG00000154122
hsa-miR-514a-3p	ENSG00000154127
hsa-miR-514a-3p	ENSG00000154144
hsa-miR-514a-3p	ENSG00000154229
hsa-miR-514a-3p	ENSG00000154237
hsa-miR-514a-3p	ENSG00000154262
hsa-miR-514a-3p	ENSG00000154305
hsa-miR-514a-3p	ENSG00000154380
hsa-miR-514a-3p	ENSG00000154415
hsa-miR-514a-3p	ENSG00000154429
hsa-miR-514a-3p	ENSG00000154478
hsa-miR-514a-3p	ENSG00000154654
hsa-miR-514a-3p	ENSG00000154678
hsa-miR-514a-3p	ENSG00000154721
hsa-miR-514a-3p	ENSG00000154814
hsa-miR-514a-3p	ENSG00000154839
hsa-miR-514a-3p	ENSG00000155189
hsa-miR-514a-3p	ENSG00000155506
hsa-miR-514a-3p	ENSG00000155511
hsa-miR-514a-3p	ENSG00000155592
hsa-miR-514a-3p	ENSG00000155657
hsa-miR-514a-3p	ENSG00000155755
hsa-miR-514a-3p	ENSG00000155792
hsa-miR-514a-3p	ENSG00000155906
hsa-miR-514a-3p	ENSG00000156103
hsa-miR-514a-3p	ENSG00000156453
hsa-miR-514a-3p	ENSG00000156515
hsa-miR-514a-3p	ENSG00000156531
hsa-miR-514a-3p	ENSG00000156535
hsa-miR-514a-3p	ENSG00000156671
hsa-miR-514a-3p	ENSG00000156711
hsa-miR-514a-3p	ENSG00000156787
hsa-miR-514a-3p	ENSG00000156928
hsa-miR-514a-3p	ENSG00000157014
hsa-miR-514a-3p	ENSG00000157036
hsa-miR-514a-3p	ENSG00000157103
hsa-miR-514a-3p	ENSG00000157106
hsa-miR-514a-3p	ENSG00000157168
hsa-miR-514a-3p	ENSG00000157193
hsa-miR-514a-3p	ENSG00000157212
hsa-miR-514a-3p	ENSG00000157240
hsa-miR-514a-3p	ENSG00000157343
hsa-miR-514a-3p	ENSG00000157542
hsa-miR-514a-3p	ENSG00000157741
hsa-miR-514a-3p	ENSG00000157800
hsa-miR-514a-3p	ENSG00000157851
hsa-miR-514a-3p	ENSG00000157869
hsa-miR-514a-3p	ENSG00000157911
hsa-miR-514a-3p	ENSG00000157985
hsa-miR-514a-3p	ENSG00000158220
hsa-miR-514a-3p	ENSG00000158270
hsa-miR-514a-3p	ENSG00000158290
hsa-miR-514a-3p	ENSG00000158321
hsa-miR-514a-3p	ENSG00000158445
hsa-miR-514a-3p	ENSG00000158473
hsa-miR-514a-3p	ENSG00000158480
hsa-miR-514a-3p	ENSG00000158615
hsa-miR-514a-3p	ENSG00000158985
hsa-miR-514a-3p	ENSG00000158987
hsa-miR-514a-3p	ENSG00000159128
hsa-miR-514a-3p	ENSG00000159140
hsa-miR-514a-3p	ENSG00000159239
hsa-miR-514a-3p	ENSG00000159307
hsa-miR-514a-3p	ENSG00000159433
hsa-miR-514a-3p	ENSG00000159579
hsa-miR-514a-3p	ENSG00000159692
hsa-miR-514a-3p	ENSG00000159921
hsa-miR-514a-3p	ENSG00000160075
hsa-miR-514a-3p	ENSG00000160209
hsa-miR-514a-3p	ENSG00000160219
hsa-miR-514a-3p	ENSG00000160285
hsa-miR-514a-3p	ENSG00000160785
hsa-miR-514a-3p	ENSG00000160961
hsa-miR-514a-3p	ENSG00000160991
hsa-miR-514a-3p	ENSG00000161010
hsa-miR-514a-3p	ENSG00000161202
hsa-miR-514a-3p	ENSG00000161281
hsa-miR-514a-3p	ENSG00000161526
hsa-miR-514a-3p	ENSG00000161914
hsa-miR-514a-3p	ENSG00000162105
hsa-miR-514a-3p	ENSG00000162367
hsa-miR-514a-3p	ENSG00000162399
hsa-miR-514a-3p	ENSG00000162419
hsa-miR-514a-3p	ENSG00000162434
hsa-miR-514a-3p	ENSG00000162520
hsa-miR-514a-3p	ENSG00000162521
hsa-miR-514a-3p	ENSG00000162522
hsa-miR-514a-3p	ENSG00000162572
hsa-miR-514a-3p	ENSG00000162585
hsa-miR-514a-3p	ENSG00000162591
hsa-miR-514a-3p	ENSG00000162601
hsa-miR-514a-3p	ENSG00000162604
hsa-miR-514a-3p	ENSG00000162618
hsa-miR-514a-3p	ENSG00000162643
hsa-miR-514a-3p	ENSG00000162645
hsa-miR-514a-3p	ENSG00000162692
hsa-miR-514a-3p	ENSG00000162695
hsa-miR-514a-3p	ENSG00000162804
hsa-miR-514a-3p	ENSG00000162836
hsa-miR-514a-3p	ENSG00000162852
hsa-miR-514a-3p	ENSG00000162869
hsa-miR-514a-3p	ENSG00000162885
hsa-miR-514a-3p	ENSG00000162892
hsa-miR-514a-3p	ENSG00000162924
hsa-miR-514a-3p	ENSG00000163116
hsa-miR-514a-3p	ENSG00000163138
hsa-miR-514a-3p	ENSG00000163214
hsa-miR-514a-3p	ENSG00000163217
hsa-miR-514a-3p	ENSG00000163312
hsa-miR-514a-3p	ENSG00000163322
hsa-miR-514a-3p	ENSG00000163349
hsa-miR-514a-3p	ENSG00000163374
hsa-miR-514a-3p	ENSG00000163376
hsa-miR-514a-3p	ENSG00000163412
hsa-miR-514a-3p	ENSG00000163424
hsa-miR-514a-3p	ENSG00000163485
hsa-miR-514a-3p	ENSG00000163554
hsa-miR-514a-3p	ENSG00000163590
hsa-miR-514a-3p	ENSG00000163606
hsa-miR-514a-3p	ENSG00000163617
hsa-miR-514a-3p	ENSG00000163624
hsa-miR-514a-3p	ENSG00000163631
hsa-miR-514a-3p	ENSG00000163633
hsa-miR-514a-3p	ENSG00000163637
hsa-miR-514a-3p	ENSG00000163646
hsa-miR-514a-3p	ENSG00000163655
hsa-miR-514a-3p	ENSG00000163660
hsa-miR-514a-3p	ENSG00000163673
hsa-miR-514a-3p	ENSG00000163697
hsa-miR-514a-3p	ENSG00000163710
hsa-miR-514a-3p	ENSG00000163806
hsa-miR-514a-3p	ENSG00000163812
hsa-miR-514a-3p	ENSG00000163864
hsa-miR-514a-3p	ENSG00000163877
hsa-miR-514a-3p	ENSG00000163904
hsa-miR-514a-3p	ENSG00000163913
hsa-miR-514a-3p	ENSG00000163933
hsa-miR-514a-3p	ENSG00000163945
hsa-miR-514a-3p	ENSG00000164022
hsa-miR-514a-3p	ENSG00000164023
hsa-miR-514a-3p	ENSG00000164031
hsa-miR-514a-3p	ENSG00000164035
hsa-miR-514a-3p	ENSG00000164045
hsa-miR-514a-3p	ENSG00000164048
hsa-miR-514a-3p	ENSG00000164070
hsa-miR-514a-3p	ENSG00000164073
hsa-miR-514a-3p	ENSG00000164129
hsa-miR-514a-3p	ENSG00000164162
hsa-miR-514a-3p	ENSG00000164185
hsa-miR-514a-3p	ENSG00000164187
hsa-miR-514a-3p	ENSG00000164398
hsa-miR-514a-3p	ENSG00000164406
hsa-miR-514a-3p	ENSG00000164434
hsa-miR-514a-3p	ENSG00000164463
hsa-miR-514a-3p	ENSG00000164494
hsa-miR-514a-3p	ENSG00000164542
hsa-miR-514a-3p	ENSG00000164619
hsa-miR-514a-3p	ENSG00000164627
hsa-miR-514a-3p	ENSG00000164744
hsa-miR-514a-3p	ENSG00000164756
hsa-miR-514a-3p	ENSG00000164904
hsa-miR-514a-3p	ENSG00000164916
hsa-miR-514a-3p	ENSG00000164924
hsa-miR-514a-3p	ENSG00000164929
hsa-miR-514a-3p	ENSG00000164933
hsa-miR-514a-3p	ENSG00000164941
hsa-miR-514a-3p	ENSG00000164975
hsa-miR-514a-3p	ENSG00000164983
hsa-miR-514a-3p	ENSG00000165185
hsa-miR-514a-3p	ENSG00000165186
hsa-miR-514a-3p	ENSG00000165209
hsa-miR-514a-3p	ENSG00000165219
hsa-miR-514a-3p	ENSG00000165240
hsa-miR-514a-3p	ENSG00000165269
hsa-miR-514a-3p	ENSG00000165304
hsa-miR-514a-3p	ENSG00000165338
hsa-miR-514a-3p	ENSG00000165370
hsa-miR-514a-3p	ENSG00000165410
hsa-miR-514a-3p	ENSG00000165416
hsa-miR-514a-3p	ENSG00000165443
hsa-miR-514a-3p	ENSG00000165471
hsa-miR-514a-3p	ENSG00000165480
hsa-miR-514a-3p	ENSG00000165521
hsa-miR-514a-3p	ENSG00000165568
hsa-miR-514a-3p	ENSG00000165626
hsa-miR-514a-3p	ENSG00000165671
hsa-miR-514a-3p	ENSG00000165699
hsa-miR-514a-3p	ENSG00000165731
hsa-miR-514a-3p	ENSG00000165819
hsa-miR-514a-3p	ENSG00000165832
hsa-miR-514a-3p	ENSG00000165868
hsa-miR-514a-3p	ENSG00000165895
hsa-miR-514a-3p	ENSG00000166012
hsa-miR-514a-3p	ENSG00000166025
hsa-miR-514a-3p	ENSG00000166128
hsa-miR-514a-3p	ENSG00000166135
hsa-miR-514a-3p	ENSG00000166147
hsa-miR-514a-3p	ENSG00000166166
hsa-miR-514a-3p	ENSG00000166167
hsa-miR-514a-3p	ENSG00000166183
hsa-miR-514a-3p	ENSG00000166233
hsa-miR-514a-3p	ENSG00000166326
hsa-miR-514a-3p	ENSG00000166347
hsa-miR-514a-3p	ENSG00000166349
hsa-miR-514a-3p	ENSG00000166435
hsa-miR-514a-3p	ENSG00000166451
hsa-miR-514a-3p	ENSG00000166503
hsa-miR-514a-3p	ENSG00000166557
hsa-miR-514a-3p	ENSG00000166573
hsa-miR-514a-3p	ENSG00000166575
hsa-miR-514a-3p	ENSG00000166681
hsa-miR-514a-3p	ENSG00000166704
hsa-miR-514a-3p	ENSG00000166797
hsa-miR-514a-3p	ENSG00000166828
hsa-miR-514a-3p	ENSG00000166839
hsa-miR-514a-3p	ENSG00000166900
hsa-miR-514a-3p	ENSG00000166928
hsa-miR-514a-3p	ENSG00000166946
hsa-miR-514a-3p	ENSG00000167065
hsa-miR-514a-3p	ENSG00000167131
hsa-miR-514a-3p	ENSG00000167196
hsa-miR-514a-3p	ENSG00000167281
hsa-miR-514a-3p	ENSG00000167306
hsa-miR-514a-3p	ENSG00000167377
hsa-miR-514a-3p	ENSG00000167378
hsa-miR-514a-3p	ENSG00000167380
hsa-miR-514a-3p	ENSG00000167483
hsa-miR-514a-3p	ENSG00000167528
hsa-miR-514a-3p	ENSG00000167555
hsa-miR-514a-3p	ENSG00000167580
hsa-miR-514a-3p	ENSG00000167632
hsa-miR-514a-3p	ENSG00000167680
hsa-miR-514a-3p	ENSG00000167721
hsa-miR-514a-3p	ENSG00000167779
hsa-miR-514a-3p	ENSG00000167904
hsa-miR-514a-3p	ENSG00000167964
hsa-miR-514a-3p	ENSG00000167981
hsa-miR-514a-3p	ENSG00000168079
hsa-miR-514a-3p	ENSG00000168137
hsa-miR-514a-3p	ENSG00000168159
hsa-miR-514a-3p	ENSG00000168228
hsa-miR-514a-3p	ENSG00000168348
hsa-miR-514a-3p	ENSG00000168404
hsa-miR-514a-3p	ENSG00000168461
hsa-miR-514a-3p	ENSG00000168538
hsa-miR-514a-3p	ENSG00000168591
hsa-miR-514a-3p	ENSG00000168621
hsa-miR-514a-3p	ENSG00000168763
hsa-miR-514a-3p	ENSG00000168769
hsa-miR-514a-3p	ENSG00000168806
hsa-miR-514a-3p	ENSG00000168807
hsa-miR-514a-3p	ENSG00000168824
hsa-miR-514a-3p	ENSG00000168826
hsa-miR-514a-3p	ENSG00000168843
hsa-miR-514a-3p	ENSG00000168887
hsa-miR-514a-3p	ENSG00000168907
hsa-miR-514a-3p	ENSG00000168924
hsa-miR-514a-3p	ENSG00000168952
hsa-miR-514a-3p	ENSG00000169057
hsa-miR-514a-3p	ENSG00000169083
hsa-miR-514a-3p	ENSG00000169085
hsa-miR-514a-3p	ENSG00000169087
hsa-miR-514a-3p	ENSG00000169208
hsa-miR-514a-3p	ENSG00000169228
hsa-miR-514a-3p	ENSG00000169247
hsa-miR-514a-3p	ENSG00000169251
hsa-miR-514a-3p	ENSG00000169255
hsa-miR-514a-3p	ENSG00000169282
hsa-miR-514a-3p	ENSG00000169299
hsa-miR-514a-3p	ENSG00000169327
hsa-miR-514a-3p	ENSG00000169398
hsa-miR-514a-3p	ENSG00000169403
hsa-miR-514a-3p	ENSG00000169410
hsa-miR-514a-3p	ENSG00000169733
hsa-miR-514a-3p	ENSG00000169836
hsa-miR-514a-3p	ENSG00000169860
hsa-miR-514a-3p	ENSG00000169871
hsa-miR-514a-3p	ENSG00000169919
hsa-miR-514a-3p	ENSG00000169926
hsa-miR-514a-3p	ENSG00000169955
hsa-miR-514a-3p	ENSG00000169967
hsa-miR-514a-3p	ENSG00000170006
hsa-miR-514a-3p	ENSG00000170011
hsa-miR-514a-3p	ENSG00000170074
hsa-miR-514a-3p	ENSG00000170100
hsa-miR-514a-3p	ENSG00000170144
hsa-miR-514a-3p	ENSG00000170153
hsa-miR-514a-3p	ENSG00000170234
hsa-miR-514a-3p	ENSG00000170242
hsa-miR-514a-3p	ENSG00000170293
hsa-miR-514a-3p	ENSG00000170464
hsa-miR-514a-3p	ENSG00000170522
hsa-miR-514a-3p	ENSG00000170579
hsa-miR-514a-3p	ENSG00000170677
hsa-miR-514a-3p	ENSG00000170743
hsa-miR-514a-3p	ENSG00000170776
hsa-miR-514a-3p	ENSG00000170854
hsa-miR-514a-3p	ENSG00000170860
hsa-miR-514a-3p	ENSG00000170871
hsa-miR-514a-3p	ENSG00000170889
hsa-miR-514a-3p	ENSG00000170915
hsa-miR-514a-3p	ENSG00000170921
hsa-miR-514a-3p	ENSG00000170927
hsa-miR-514a-3p	ENSG00000170959
hsa-miR-514a-3p	ENSG00000171016
hsa-miR-514a-3p	ENSG00000171044
hsa-miR-514a-3p	ENSG00000171121
hsa-miR-514a-3p	ENSG00000171204
hsa-miR-514a-3p	ENSG00000171206
hsa-miR-514a-3p	ENSG00000171208
hsa-miR-514a-3p	ENSG00000171246
hsa-miR-514a-3p	ENSG00000171316
hsa-miR-514a-3p	ENSG00000171365
hsa-miR-514a-3p	ENSG00000171368
hsa-miR-514a-3p	ENSG00000171453
hsa-miR-514a-3p	ENSG00000171533
hsa-miR-514a-3p	ENSG00000171561
hsa-miR-514a-3p	ENSG00000171680
hsa-miR-514a-3p	ENSG00000171714
hsa-miR-514a-3p	ENSG00000171793
hsa-miR-514a-3p	ENSG00000171815
hsa-miR-514a-3p	ENSG00000171843
hsa-miR-514a-3p	ENSG00000171944
hsa-miR-514a-3p	ENSG00000172071
hsa-miR-514a-3p	ENSG00000172175
hsa-miR-514a-3p	ENSG00000172197
hsa-miR-514a-3p	ENSG00000172238
hsa-miR-514a-3p	ENSG00000172296
hsa-miR-514a-3p	ENSG00000172318
hsa-miR-514a-3p	ENSG00000172339
hsa-miR-514a-3p	ENSG00000172340
hsa-miR-514a-3p	ENSG00000172345
hsa-miR-514a-3p	ENSG00000172348
hsa-miR-514a-3p	ENSG00000172349
hsa-miR-514a-3p	ENSG00000172377
hsa-miR-514a-3p	ENSG00000172379
hsa-miR-514a-3p	ENSG00000172403
hsa-miR-514a-3p	ENSG00000172461
hsa-miR-514a-3p	ENSG00000172519
hsa-miR-514a-3p	ENSG00000172572
hsa-miR-514a-3p	ENSG00000172771
hsa-miR-514a-3p	ENSG00000172785
hsa-miR-514a-3p	ENSG00000172817
hsa-miR-514a-3p	ENSG00000172824
hsa-miR-514a-3p	ENSG00000172831
hsa-miR-514a-3p	ENSG00000173166
hsa-miR-514a-3p	ENSG00000173376
hsa-miR-514a-3p	ENSG00000173517
hsa-miR-514a-3p	ENSG00000173540
hsa-miR-514a-3p	ENSG00000173575
hsa-miR-514a-3p	ENSG00000173611
hsa-miR-514a-3p	ENSG00000173641
hsa-miR-514a-3p	ENSG00000173698
hsa-miR-514a-3p	ENSG00000173757
hsa-miR-514a-3p	ENSG00000173805
hsa-miR-514a-3p	ENSG00000173812
hsa-miR-514a-3p	ENSG00000173826
hsa-miR-514a-3p	ENSG00000173933
hsa-miR-514a-3p	ENSG00000173988
hsa-miR-514a-3p	ENSG00000174405
hsa-miR-514a-3p	ENSG00000174444
hsa-miR-514a-3p	ENSG00000174469
hsa-miR-514a-3p	ENSG00000174485
hsa-miR-514a-3p	ENSG00000174501
hsa-miR-514a-3p	ENSG00000174738
hsa-miR-514a-3p	ENSG00000174804
hsa-miR-514a-3p	ENSG00000174807
hsa-miR-514a-3p	ENSG00000174840
hsa-miR-514a-3p	ENSG00000174953
hsa-miR-514a-3p	ENSG00000175029
hsa-miR-514a-3p	ENSG00000175066
hsa-miR-514a-3p	ENSG00000175073
hsa-miR-514a-3p	ENSG00000175105
hsa-miR-514a-3p	ENSG00000175175
hsa-miR-514a-3p	ENSG00000175198
hsa-miR-514a-3p	ENSG00000175287
hsa-miR-514a-3p	ENSG00000175305
hsa-miR-514a-3p	ENSG00000175390
hsa-miR-514a-3p	ENSG00000175470
hsa-miR-514a-3p	ENSG00000175471
hsa-miR-514a-3p	ENSG00000175556
hsa-miR-514a-3p	ENSG00000175582
hsa-miR-514a-3p	ENSG00000175591
hsa-miR-514a-3p	ENSG00000175894
hsa-miR-514a-3p	ENSG00000176040
hsa-miR-514a-3p	ENSG00000176102
hsa-miR-514a-3p	ENSG00000176204
hsa-miR-514a-3p	ENSG00000176273
hsa-miR-514a-3p	ENSG00000176294
hsa-miR-514a-3p	ENSG00000176358
hsa-miR-514a-3p	ENSG00000176422
hsa-miR-514a-3p	ENSG00000176532
hsa-miR-514a-3p	ENSG00000176542
hsa-miR-514a-3p	ENSG00000176566
hsa-miR-514a-3p	ENSG00000176597
hsa-miR-514a-3p	ENSG00000176601
hsa-miR-514a-3p	ENSG00000176641
hsa-miR-514a-3p	ENSG00000176697
hsa-miR-514a-3p	ENSG00000176715
hsa-miR-514a-3p	ENSG00000176834
hsa-miR-514a-3p	ENSG00000176853
hsa-miR-514a-3p	ENSG00000177084
hsa-miR-514a-3p	ENSG00000177151
hsa-miR-514a-3p	ENSG00000177189
hsa-miR-514a-3p	ENSG00000177409
hsa-miR-514a-3p	ENSG00000177425
hsa-miR-514a-3p	ENSG00000177511
hsa-miR-514a-3p	ENSG00000177599
hsa-miR-514a-3p	ENSG00000177614
hsa-miR-514a-3p	ENSG00000177728
hsa-miR-514a-3p	ENSG00000177853
hsa-miR-514a-3p	ENSG00000177888
hsa-miR-514a-3p	ENSG00000177932
hsa-miR-514a-3p	ENSG00000177946
hsa-miR-514a-3p	ENSG00000177990
hsa-miR-514a-3p	ENSG00000178053
hsa-miR-514a-3p	ENSG00000178104
hsa-miR-514a-3p	ENSG00000178171
hsa-miR-514a-3p	ENSG00000178177
hsa-miR-514a-3p	ENSG00000178252
hsa-miR-514a-3p	ENSG00000178385
hsa-miR-514a-3p	ENSG00000178425
hsa-miR-514a-3p	ENSG00000178440
hsa-miR-514a-3p	ENSG00000178522
hsa-miR-514a-3p	ENSG00000178694
hsa-miR-514a-3p	ENSG00000178878
hsa-miR-514a-3p	ENSG00000178882
hsa-miR-514a-3p	ENSG00000178919
hsa-miR-514a-3p	ENSG00000179023
hsa-miR-514a-3p	ENSG00000179104
hsa-miR-514a-3p	ENSG00000179213
hsa-miR-514a-3p	ENSG00000179299
hsa-miR-514a-3p	ENSG00000179314
hsa-miR-514a-3p	ENSG00000179335
hsa-miR-514a-3p	ENSG00000179456
hsa-miR-514a-3p	ENSG00000179542
hsa-miR-514a-3p	ENSG00000179583
hsa-miR-514a-3p	ENSG00000179603
hsa-miR-514a-3p	ENSG00000179626
hsa-miR-514a-3p	ENSG00000179630
hsa-miR-514a-3p	ENSG00000179698
hsa-miR-514a-3p	ENSG00000179889
hsa-miR-514a-3p	ENSG00000179915
hsa-miR-514a-3p	ENSG00000179934
hsa-miR-514a-3p	ENSG00000179981
hsa-miR-514a-3p	ENSG00000180113
hsa-miR-514a-3p	ENSG00000180182
hsa-miR-514a-3p	ENSG00000180190
hsa-miR-514a-3p	ENSG00000180269
hsa-miR-514a-3p	ENSG00000180304
hsa-miR-514a-3p	ENSG00000180370
hsa-miR-514a-3p	ENSG00000180667
hsa-miR-514a-3p	ENSG00000180758
hsa-miR-514a-3p	ENSG00000180785
hsa-miR-514a-3p	ENSG00000180818
hsa-miR-514a-3p	ENSG00000180871
hsa-miR-514a-3p	ENSG00000180872
hsa-miR-514a-3p	ENSG00000180974
hsa-miR-514a-3p	ENSG00000181007
hsa-miR-514a-3p	ENSG00000181016
hsa-miR-514a-3p	ENSG00000181017
hsa-miR-514a-3p	ENSG00000181026
hsa-miR-514a-3p	ENSG00000181045
hsa-miR-514a-3p	ENSG00000181215
hsa-miR-514a-3p	ENSG00000181450
hsa-miR-514a-3p	ENSG00000181544
hsa-miR-514a-3p	ENSG00000181767
hsa-miR-514a-3p	ENSG00000181826
hsa-miR-514a-3p	ENSG00000181847
hsa-miR-514a-3p	ENSG00000182010
hsa-miR-514a-3p	ENSG00000182050
hsa-miR-514a-3p	ENSG00000182054
hsa-miR-514a-3p	ENSG00000182108
hsa-miR-514a-3p	ENSG00000182134
hsa-miR-514a-3p	ENSG00000182230
hsa-miR-514a-3p	ENSG00000182307
hsa-miR-514a-3p	ENSG00000182372
hsa-miR-514a-3p	ENSG00000182518
hsa-miR-514a-3p	ENSG00000182521
hsa-miR-514a-3p	ENSG00000182606
hsa-miR-514a-3p	ENSG00000182628
hsa-miR-514a-3p	ENSG00000182732
hsa-miR-514a-3p	ENSG00000182771
hsa-miR-514a-3p	ENSG00000182795
hsa-miR-514a-3p	ENSG00000182923
hsa-miR-514a-3p	ENSG00000182957
hsa-miR-514a-3p	ENSG00000182983
hsa-miR-514a-3p	ENSG00000182985
hsa-miR-514a-3p	ENSG00000182986
hsa-miR-514a-3p	ENSG00000183077
hsa-miR-514a-3p	ENSG00000183091
hsa-miR-514a-3p	ENSG00000183111
hsa-miR-514a-3p	ENSG00000183134
hsa-miR-514a-3p	ENSG00000183309
hsa-miR-514a-3p	ENSG00000183474
hsa-miR-514a-3p	ENSG00000183726
hsa-miR-514a-3p	ENSG00000183735
hsa-miR-514a-3p	ENSG00000183826
hsa-miR-514a-3p	ENSG00000183833
hsa-miR-514a-3p	ENSG00000183853
hsa-miR-514a-3p	ENSG00000183914
hsa-miR-514a-3p	ENSG00000183960
hsa-miR-514a-3p	ENSG00000184156
hsa-miR-514a-3p	ENSG00000184226
hsa-miR-514a-3p	ENSG00000184302
hsa-miR-514a-3p	ENSG00000184330
hsa-miR-514a-3p	ENSG00000184384
hsa-miR-514a-3p	ENSG00000184454
hsa-miR-514a-3p	ENSG00000184500
hsa-miR-514a-3p	ENSG00000184619
hsa-miR-514a-3p	ENSG00000184708
hsa-miR-514a-3p	ENSG00000185000
hsa-miR-514a-3p	ENSG00000185070
hsa-miR-514a-3p	ENSG00000185088
hsa-miR-514a-3p	ENSG00000185105
hsa-miR-514a-3p	ENSG00000185115
hsa-miR-514a-3p	ENSG00000185122
hsa-miR-514a-3p	ENSG00000185129
hsa-miR-514a-3p	ENSG00000185219
hsa-miR-514a-3p	ENSG00000185261
hsa-miR-514a-3p	ENSG00000185352
hsa-miR-514a-3p	ENSG00000185372
hsa-miR-514a-3p	ENSG00000185386
hsa-miR-514a-3p	ENSG00000185404
hsa-miR-514a-3p	ENSG00000185477
hsa-miR-514a-3p	ENSG00000185480
hsa-miR-514a-3p	ENSG00000185559
hsa-miR-514a-3p	ENSG00000185561
hsa-miR-514a-3p	ENSG00000185565
hsa-miR-514a-3p	ENSG00000185619
hsa-miR-514a-3p	ENSG00000185658
hsa-miR-514a-3p	ENSG00000185716
hsa-miR-514a-3p	ENSG00000185730
hsa-miR-514a-3p	ENSG00000185823
hsa-miR-514a-3p	ENSG00000185838
hsa-miR-514a-3p	ENSG00000185842
hsa-miR-514a-3p	ENSG00000185920
hsa-miR-514a-3p	ENSG00000185973
hsa-miR-514a-3p	ENSG00000186001
hsa-miR-514a-3p	ENSG00000186063
hsa-miR-514a-3p	ENSG00000186141
hsa-miR-514a-3p	ENSG00000186197
hsa-miR-514a-3p	ENSG00000186260
hsa-miR-514a-3p	ENSG00000186300
hsa-miR-514a-3p	ENSG00000186335
hsa-miR-514a-3p	ENSG00000186340
hsa-miR-514a-3p	ENSG00000186432
hsa-miR-514a-3p	ENSG00000186448
hsa-miR-514a-3p	ENSG00000186458
hsa-miR-514a-3p	ENSG00000186532
hsa-miR-514a-3p	ENSG00000186665
hsa-miR-514a-3p	ENSG00000186714
hsa-miR-514a-3p	ENSG00000186788
hsa-miR-514a-3p	ENSG00000186815
hsa-miR-514a-3p	ENSG00000186886
hsa-miR-514a-3p	ENSG00000186918
hsa-miR-514a-3p	ENSG00000186919
hsa-miR-514a-3p	ENSG00000186952
hsa-miR-514a-3p	ENSG00000187079
hsa-miR-514a-3p	ENSG00000187097
hsa-miR-514a-3p	ENSG00000187134
hsa-miR-514a-3p	ENSG00000187187
hsa-miR-514a-3p	ENSG00000187231
hsa-miR-514a-3p	ENSG00000187531
hsa-miR-514a-3p	ENSG00000187550
hsa-miR-514a-3p	ENSG00000187555
hsa-miR-514a-3p	ENSG00000187607
hsa-miR-514a-3p	ENSG00000187672
hsa-miR-514a-3p	ENSG00000187678
hsa-miR-514a-3p	ENSG00000187792
hsa-miR-514a-3p	ENSG00000187800
hsa-miR-514a-3p	ENSG00000188021
hsa-miR-514a-3p	ENSG00000188039
hsa-miR-514a-3p	ENSG00000188107
hsa-miR-514a-3p	ENSG00000188157
hsa-miR-514a-3p	ENSG00000188167
hsa-miR-514a-3p	ENSG00000188177
hsa-miR-514a-3p	ENSG00000188191
hsa-miR-514a-3p	ENSG00000188227
hsa-miR-514a-3p	ENSG00000188375
hsa-miR-514a-3p	ENSG00000188529
hsa-miR-514a-3p	ENSG00000188549
hsa-miR-514a-3p	ENSG00000188559
hsa-miR-514a-3p	ENSG00000188611
hsa-miR-514a-3p	ENSG00000188649
hsa-miR-514a-3p	ENSG00000188710
hsa-miR-514a-3p	ENSG00000188729
hsa-miR-514a-3p	ENSG00000188730
hsa-miR-514a-3p	ENSG00000188803
hsa-miR-514a-3p	ENSG00000188878
hsa-miR-514a-3p	ENSG00000189007
hsa-miR-514a-3p	ENSG00000189050
hsa-miR-514a-3p	ENSG00000189127
hsa-miR-514a-3p	ENSG00000189190
hsa-miR-514a-3p	ENSG00000189195
hsa-miR-514a-3p	ENSG00000189299
hsa-miR-514a-3p	ENSG00000196110
hsa-miR-514a-3p	ENSG00000196141
hsa-miR-514a-3p	ENSG00000196188
hsa-miR-514a-3p	ENSG00000196220
hsa-miR-514a-3p	ENSG00000196240
hsa-miR-514a-3p	ENSG00000196242
hsa-miR-514a-3p	ENSG00000196262
hsa-miR-514a-3p	ENSG00000196353
hsa-miR-514a-3p	ENSG00000196372
hsa-miR-514a-3p	ENSG00000196383
hsa-miR-514a-3p	ENSG00000196557
hsa-miR-514a-3p	ENSG00000196562
hsa-miR-514a-3p	ENSG00000196584
hsa-miR-514a-3p	ENSG00000196605
hsa-miR-514a-3p	ENSG00000196628
hsa-miR-514a-3p	ENSG00000196642
hsa-miR-514a-3p	ENSG00000196670
hsa-miR-514a-3p	ENSG00000196693
hsa-miR-514a-3p	ENSG00000196704
hsa-miR-514a-3p	ENSG00000196712
hsa-miR-514a-3p	ENSG00000196873
hsa-miR-514a-3p	ENSG00000196912
hsa-miR-514a-3p	ENSG00000196924
hsa-miR-514a-3p	ENSG00000196935
hsa-miR-514a-3p	ENSG00000196950
hsa-miR-514a-3p	ENSG00000197006
hsa-miR-514a-3p	ENSG00000197045
hsa-miR-514a-3p	ENSG00000197054
hsa-miR-514a-3p	ENSG00000197111
hsa-miR-514a-3p	ENSG00000197128
hsa-miR-514a-3p	ENSG00000197134
hsa-miR-514a-3p	ENSG00000197296
hsa-miR-514a-3p	ENSG00000197302
hsa-miR-514a-3p	ENSG00000197321
hsa-miR-514a-3p	ENSG00000197363
hsa-miR-514a-3p	ENSG00000197372
hsa-miR-514a-3p	ENSG00000197403
hsa-miR-514a-3p	ENSG00000197428
hsa-miR-514a-3p	ENSG00000197429
hsa-miR-514a-3p	ENSG00000197530
hsa-miR-514a-3p	ENSG00000197557
hsa-miR-514a-3p	ENSG00000197563
hsa-miR-514a-3p	ENSG00000197594
hsa-miR-514a-3p	ENSG00000197603
hsa-miR-514a-3p	ENSG00000197620
hsa-miR-514a-3p	ENSG00000197713
hsa-miR-514a-3p	ENSG00000197841
hsa-miR-514a-3p	ENSG00000197872
hsa-miR-514a-3p	ENSG00000197912
hsa-miR-514a-3p	ENSG00000197980
hsa-miR-514a-3p	ENSG00000198001
hsa-miR-514a-3p	ENSG00000198010
hsa-miR-514a-3p	ENSG00000198042
hsa-miR-514a-3p	ENSG00000198046
hsa-miR-514a-3p	ENSG00000198131
hsa-miR-514a-3p	ENSG00000198182
hsa-miR-514a-3p	ENSG00000198198
hsa-miR-514a-3p	ENSG00000198265
hsa-miR-514a-3p	ENSG00000198300
hsa-miR-514a-3p	ENSG00000198455
hsa-miR-514a-3p	ENSG00000198464
hsa-miR-514a-3p	ENSG00000198521
hsa-miR-514a-3p	ENSG00000198542
hsa-miR-514a-3p	ENSG00000198547
hsa-miR-514a-3p	ENSG00000198554
hsa-miR-514a-3p	ENSG00000198597
hsa-miR-514a-3p	ENSG00000198625
hsa-miR-514a-3p	ENSG00000198663
hsa-miR-514a-3p	ENSG00000198677
hsa-miR-514a-3p	ENSG00000198700
hsa-miR-514a-3p	ENSG00000198707
hsa-miR-514a-3p	ENSG00000198722
hsa-miR-514a-3p	ENSG00000198729
hsa-miR-514a-3p	ENSG00000198739
hsa-miR-514a-3p	ENSG00000198771
hsa-miR-514a-3p	ENSG00000198780
hsa-miR-514a-3p	ENSG00000198799
hsa-miR-514a-3p	ENSG00000198825
hsa-miR-514a-3p	ENSG00000198860
hsa-miR-514a-3p	ENSG00000198865
hsa-miR-514a-3p	ENSG00000198883
hsa-miR-514a-3p	ENSG00000198894
hsa-miR-514a-3p	ENSG00000198917
hsa-miR-514a-3p	ENSG00000198919
hsa-miR-514a-3p	ENSG00000198961
hsa-miR-514a-3p	ENSG00000198967
hsa-miR-514a-3p	ENSG00000203663
hsa-miR-514a-3p	ENSG00000203943
hsa-miR-514a-3p	ENSG00000203963
hsa-miR-514a-3p	ENSG00000204147
hsa-miR-514a-3p	ENSG00000204152
hsa-miR-514a-3p	ENSG00000204160
hsa-miR-514a-3p	ENSG00000204176
hsa-miR-514a-3p	ENSG00000204271
hsa-miR-514a-3p	ENSG00000204311
hsa-miR-514a-3p	ENSG00000204356
hsa-miR-514a-3p	ENSG00000204406
hsa-miR-514a-3p	ENSG00000204764
hsa-miR-514a-3p	ENSG00000204963
hsa-miR-514a-3p	ENSG00000205085
hsa-miR-514a-3p	ENSG00000205126
hsa-miR-514a-3p	ENSG00000205138
hsa-miR-514a-3p	ENSG00000205704
hsa-miR-514a-3p	ENSG00000205726
hsa-miR-514a-3p	ENSG00000205765
hsa-miR-514a-3p	ENSG00000206530
hsa-miR-514a-3p	ENSG00000206538
hsa-miR-514a-3p	ENSG00000206579
hsa-miR-514a-3p	ENSG00000211899
hsa-miR-514a-3p	ENSG00000213020
hsa-miR-514a-3p	ENSG00000213064
hsa-miR-514a-3p	ENSG00000213066
hsa-miR-514a-3p	ENSG00000213215
hsa-miR-514a-3p	ENSG00000213341
hsa-miR-514a-3p	ENSG00000213390
hsa-miR-514a-3p	ENSG00000213578
hsa-miR-514a-3p	ENSG00000213918
hsa-miR-514a-3p	ENSG00000213973
hsa-miR-514a-3p	ENSG00000214050
hsa-miR-514a-3p	ENSG00000214193
hsa-miR-514a-3p	ENSG00000214413
hsa-miR-514a-3p	ENSG00000214595
hsa-miR-514a-3p	ENSG00000214944
hsa-miR-514a-3p	ENSG00000215126
hsa-miR-514a-3p	ENSG00000215193
hsa-miR-514a-3p	ENSG00000215301
hsa-miR-514a-3p	ENSG00000215475
hsa-miR-514a-3p	ENSG00000216937
hsa-miR-514a-3p	ENSG00000218305
hsa-miR-514a-3p	ENSG00000221823
hsa-miR-514a-3p	ENSG00000221858
hsa-miR-514a-3p	ENSG00000221890
hsa-miR-514a-3p	ENSG00000221914
hsa-miR-514a-3p	ENSG00000221963
hsa-miR-514a-3p	ENSG00000223547
hsa-miR-514a-3p	ENSG00000225830
hsa-miR-514a-3p	ENSG00000225921
hsa-miR-514a-3p	ENSG00000227051
hsa-miR-514a-3p	ENSG00000228198
hsa-miR-514a-3p	ENSG00000230989
hsa-miR-514a-3p	ENSG00000231925
hsa-miR-514a-3p	ENSG00000232119
hsa-miR-514a-3p	ENSG00000232382
hsa-miR-514a-3p	ENSG00000234186
hsa-miR-514a-3p	ENSG00000234444
hsa-miR-514a-3p	ENSG00000234828
hsa-miR-514a-3p	ENSG00000235162
hsa-miR-514a-3p	ENSG00000235863
hsa-miR-514a-3p	ENSG00000236032
hsa-miR-514a-3p	ENSG00000237489
hsa-miR-514a-3p	ENSG00000238227
hsa-miR-514a-3p	ENSG00000239306
hsa-miR-514a-3p	ENSG00000239382
hsa-miR-514a-3p	ENSG00000240891
hsa-miR-514a-3p	ENSG00000241322
hsa-miR-514a-3p	ENSG00000241489
hsa-miR-514a-3p	ENSG00000241839
hsa-miR-514a-3p	ENSG00000242110
hsa-miR-514a-3p	ENSG00000242220
hsa-miR-514a-3p	ENSG00000242498
hsa-miR-514a-3p	ENSG00000242612
hsa-miR-514a-3p	ENSG00000242715
hsa-miR-514a-3p	ENSG00000243649
hsa-miR-514a-3p	ENSG00000248485
hsa-miR-514a-3p	ENSG00000249481
hsa-miR-514a-3p	ENSG00000250120
hsa-miR-514a-3p	ENSG00000251192
hsa-miR-514a-3p	ENSG00000251664
hsa-miR-514a-3p	ENSG00000253293
hsa-miR-514a-3p	ENSG00000253352
hsa-miR-514a-3p	ENSG00000253710
hsa-miR-514a-3p	ENSG00000253797
hsa-miR-514a-3p	ENSG00000254658
hsa-miR-514a-3p	ENSG00000255529
hsa-miR-514a-3p	ENSG00000255690
hsa-miR-514a-3p	ENSG00000255819
hsa-miR-514a-3p	ENSG00000256206
hsa-miR-514a-3p	ENSG00000256407
hsa-miR-514a-3p	ENSG00000256646
hsa-miR-514a-3p	ENSG00000256683
hsa-miR-514a-3p	ENSG00000257594
hsa-miR-514a-3p	ENSG00000258465
hsa-miR-514a-3p	ENSG00000258986
hsa-miR-514a-3p	ENSG00000259060
hsa-miR-514a-3p	ENSG00000259075
hsa-miR-514a-3p	ENSG00000260903
hsa-miR-514a-3p	ENSG00000261609
hsa-miR-514a-3p	ENSG00000261611
hsa-miR-514a-3p	ENSG00000262919
hsa-miR-514a-3p	ENSG00000263465
hsa-miR-514a-3p	ENSG00000265590
hsa-miR-514a-3p	ENSG00000265808
hsa-miR-514a-3p	ENSG00000266094
hsa-miR-514a-3p	ENSG00000266173
hsa-miR-514a-3p	ENSG00000267281
hsa-miR-514a-3p	ENSG00000267561
hsa-miR-514a-3p	ENSG00000267909
hsa-miR-514a-3p	ENSG00000268089
hsa-miR-514a-3p	ENSG00000268223
hsa-miR-514a-3p	ENSG00000268400
hsa-miR-514a-3p	ENSG00000268799
hsa-miR-514a-3p	ENSG00000269190
hsa-miR-514a-3p	ENSG00000269343
hsa-miR-514a-3p	ENSG00000270800
hsa-miR-514a-3p	ENSG00000271601
hsa-miR-514a-3p	ENSG00000272325
hsa-miR-514a-3p	ENSG00000272410
hsa-miR-514a-3p	ENSG00000272414
hsa-miR-514a-3p	ENSG00000273213
hsa-miR-514a-3p	ENSG00000273294
hsa-miR-514a-3p	ENSG00000273540
hsa-miR-514a-3p	ENSG00000274588
hsa-miR-514a-3p	ENSG00000274810
hsa-miR-514a-3p	ENSG00000275052
hsa-miR-514a-3p	ENSG00000276043
hsa-miR-514a-3p	ENSG00000276234
hsa-miR-514a-3p	ENSG00000276644
hsa-miR-514a-3p	ENSG00000277758
hsa-miR-514a-3p	ENSG00000278311
hsa-miR-514a-3p	ENSG00000281938
hsa-miR-514a-3p	ENSG00000283563
hsa-miR-514a-3p	ENSG00000283809
hsa-miR-514a-3p	ENSG00000284024
hsa-miR-514a-3p	ENSG00000284512
hsa-miR-514a-3p	ENSG00000284526
hsa-miR-514a-3p	ENSG00000284844
hsa-miR-514a-3p	ENSG00000284922
hsa-miR-514a-3p	ENSG00000285130
hsa-miR-514a-3p	ENSG00000285382
hsa-miR-514a-3p	ENSG00000285476
hsa-miR-514a-3p	ENSG00000285585
hsa-miR-514a-3p	ENSG00000285942
hsa-miR-514a-3p	ENSG00000285943
hsa-miR-514a-3p	ENSG00000285982
hsa-miR-514a-3p	ENSG00000286025
hsa-miR-514a-3p	ENSG00000286112
hsa-miR-514a-3p	ENSG00000288558
hsa-miR-514a-3p	ENSG00000288640
hsa-miR-200a-3p	ENSG00000000460
hsa-miR-200a-3p	ENSG00000001461
hsa-miR-200a-3p	ENSG00000001497
hsa-miR-200a-3p	ENSG00000002587
hsa-miR-200a-3p	ENSG00000002745
hsa-miR-200a-3p	ENSG00000002746
hsa-miR-200a-3p	ENSG00000003137
hsa-miR-200a-3p	ENSG00000003393
hsa-miR-200a-3p	ENSG00000003402
hsa-miR-200a-3p	ENSG00000003756
hsa-miR-200a-3p	ENSG00000003989
hsa-miR-200a-3p	ENSG00000004399
hsa-miR-200a-3p	ENSG00000004455
hsa-miR-200a-3p	ENSG00000004468
hsa-miR-200a-3p	ENSG00000004534
hsa-miR-200a-3p	ENSG00000004660
hsa-miR-200a-3p	ENSG00000004700
hsa-miR-200a-3p	ENSG00000004766
hsa-miR-200a-3p	ENSG00000004838
hsa-miR-200a-3p	ENSG00000004864
hsa-miR-200a-3p	ENSG00000004897
hsa-miR-200a-3p	ENSG00000004939
hsa-miR-200a-3p	ENSG00000004948
hsa-miR-200a-3p	ENSG00000005020
hsa-miR-200a-3p	ENSG00000005073
hsa-miR-200a-3p	ENSG00000005100
hsa-miR-200a-3p	ENSG00000005108
hsa-miR-200a-3p	ENSG00000005249
hsa-miR-200a-3p	ENSG00000005302
hsa-miR-200a-3p	ENSG00000005421
hsa-miR-200a-3p	ENSG00000005471
hsa-miR-200a-3p	ENSG00000005483
hsa-miR-200a-3p	ENSG00000005812
hsa-miR-200a-3p	ENSG00000005893
hsa-miR-200a-3p	ENSG00000006042
hsa-miR-200a-3p	ENSG00000006125
hsa-miR-200a-3p	ENSG00000006128
hsa-miR-200a-3p	ENSG00000006194
hsa-miR-200a-3p	ENSG00000006282
hsa-miR-200a-3p	ENSG00000006432
hsa-miR-200a-3p	ENSG00000006453
hsa-miR-200a-3p	ENSG00000006607
hsa-miR-200a-3p	ENSG00000006634
hsa-miR-200a-3p	ENSG00000006652
hsa-miR-200a-3p	ENSG00000006747
hsa-miR-200a-3p	ENSG00000006756
hsa-miR-200a-3p	ENSG00000007062
hsa-miR-200a-3p	ENSG00000007168
hsa-miR-200a-3p	ENSG00000007545
hsa-miR-200a-3p	ENSG00000007908
hsa-miR-200a-3p	ENSG00000007933
hsa-miR-200a-3p	ENSG00000007952
hsa-miR-200a-3p	ENSG00000007968
hsa-miR-200a-3p	ENSG00000008086
hsa-miR-200a-3p	ENSG00000008118
hsa-miR-200a-3p	ENSG00000008130
hsa-miR-200a-3p	ENSG00000008196
hsa-miR-200a-3p	ENSG00000008226
hsa-miR-200a-3p	ENSG00000008277
hsa-miR-200a-3p	ENSG00000008283
hsa-miR-200a-3p	ENSG00000008294
hsa-miR-200a-3p	ENSG00000008516
hsa-miR-200a-3p	ENSG00000008735
hsa-miR-200a-3p	ENSG00000008988
hsa-miR-200a-3p	ENSG00000009413
hsa-miR-200a-3p	ENSG00000009709
hsa-miR-200a-3p	ENSG00000009765
hsa-miR-200a-3p	ENSG00000009790
hsa-miR-200a-3p	ENSG00000009830
hsa-miR-200a-3p	ENSG00000010072
hsa-miR-200a-3p	ENSG00000010219
hsa-miR-200a-3p	ENSG00000010244
hsa-miR-200a-3p	ENSG00000010295
hsa-miR-200a-3p	ENSG00000010310
hsa-miR-200a-3p	ENSG00000010319
hsa-miR-200a-3p	ENSG00000010404
hsa-miR-200a-3p	ENSG00000011007
hsa-miR-200a-3p	ENSG00000011021
hsa-miR-200a-3p	ENSG00000011114
hsa-miR-200a-3p	ENSG00000011258
hsa-miR-200a-3p	ENSG00000011405
hsa-miR-200a-3p	ENSG00000011454
hsa-miR-200a-3p	ENSG00000011465
hsa-miR-200a-3p	ENSG00000012061
hsa-miR-200a-3p	ENSG00000012124
hsa-miR-200a-3p	ENSG00000012174
hsa-miR-200a-3p	ENSG00000012211
hsa-miR-200a-3p	ENSG00000012817
hsa-miR-200a-3p	ENSG00000012963
hsa-miR-200a-3p	ENSG00000013016
hsa-miR-200a-3p	ENSG00000013374
hsa-miR-200a-3p	ENSG00000013561
hsa-miR-200a-3p	ENSG00000013573
hsa-miR-200a-3p	ENSG00000014824
hsa-miR-200a-3p	ENSG00000014919
hsa-miR-200a-3p	ENSG00000015153
hsa-miR-200a-3p	ENSG00000015171
hsa-miR-200a-3p	ENSG00000015479
hsa-miR-200a-3p	ENSG00000015568
hsa-miR-200a-3p	ENSG00000017797
hsa-miR-200a-3p	ENSG00000018236
hsa-miR-200a-3p	ENSG00000018408
hsa-miR-200a-3p	ENSG00000018510
hsa-miR-200a-3p	ENSG00000018869
hsa-miR-200a-3p	ENSG00000019144
hsa-miR-200a-3p	ENSG00000019991
hsa-miR-200a-3p	ENSG00000020426
hsa-miR-200a-3p	ENSG00000021300
hsa-miR-200a-3p	ENSG00000021645
hsa-miR-200a-3p	ENSG00000021826
hsa-miR-200a-3p	ENSG00000023171
hsa-miR-200a-3p	ENSG00000023287
hsa-miR-200a-3p	ENSG00000023516
hsa-miR-200a-3p	ENSG00000023572
hsa-miR-200a-3p	ENSG00000023839
hsa-miR-200a-3p	ENSG00000024048
hsa-miR-200a-3p	ENSG00000024862
hsa-miR-200a-3p	ENSG00000025770
hsa-miR-200a-3p	ENSG00000025796
hsa-miR-200a-3p	ENSG00000026297
hsa-miR-200a-3p	ENSG00000026508
hsa-miR-200a-3p	ENSG00000028116
hsa-miR-200a-3p	ENSG00000028203
hsa-miR-200a-3p	ENSG00000028277
hsa-miR-200a-3p	ENSG00000029363
hsa-miR-200a-3p	ENSG00000029364
hsa-miR-200a-3p	ENSG00000030419
hsa-miR-200a-3p	ENSG00000031081
hsa-miR-200a-3p	ENSG00000031823
hsa-miR-200a-3p	ENSG00000032444
hsa-miR-200a-3p	ENSG00000033011
hsa-miR-200a-3p	ENSG00000033030
hsa-miR-200a-3p	ENSG00000033122
hsa-miR-200a-3p	ENSG00000033178
hsa-miR-200a-3p	ENSG00000033327
hsa-miR-200a-3p	ENSG00000033867
hsa-miR-200a-3p	ENSG00000034239
hsa-miR-200a-3p	ENSG00000035141
hsa-miR-200a-3p	ENSG00000035403
hsa-miR-200a-3p	ENSG00000036257
hsa-miR-200a-3p	ENSG00000036549
hsa-miR-200a-3p	ENSG00000036828
hsa-miR-200a-3p	ENSG00000037280
hsa-miR-200a-3p	ENSG00000038002
hsa-miR-200a-3p	ENSG00000038295
hsa-miR-200a-3p	ENSG00000038427
hsa-miR-200a-3p	ENSG00000038532
hsa-miR-200a-3p	ENSG00000039123
hsa-miR-200a-3p	ENSG00000040199
hsa-miR-200a-3p	ENSG00000040275
hsa-miR-200a-3p	ENSG00000040341
hsa-miR-200a-3p	ENSG00000040731
hsa-miR-200a-3p	ENSG00000040933
hsa-miR-200a-3p	ENSG00000041353
[truncated: 7,187 more rows]
